# Supplementary material for: Glutaminase isoforms expression switches microRNA levels and oxidative status in glioblastoma cells
Source: J Biomed Sci. 2021 Feb 20;28:14. doi: 10.1186/s12929-021-00712-y (PMC7897386; doi:10.1186/s12929-021-00712-y)
Supplement: Supplementary file 3 — Additional file 3: TableS1. Steep-loop sequences, mature sequences and probe sequences of the one thousand microRNAs used for microarray experiments. [file 12929_2021_712_MOESM3_ESM.xls]

## Sheet: 5.1.3.
Miltenyi gene no.	Description	Stem-loop sequence accession [human]	Stem-loop sequence accession [mouse]	Stem-loop sequence accession [rat]	Stem-loop sequence accession [virus]	Mature sequence accession [human]	Mature sequence accession [mouse]	Mature sequence accession [rat]	Mature sequence accession [virus]	Probesequence
35816	LET-7B: HSA-LET-7B; MMU-LET-7B; RNO-LET-7B	MI0000063	MI0000558	MI0000829		MIMAT0000063	MIMAT0000522	MIMAT0000775		AACCACACAACCTACTACCTCA
35817	LET-7C: HSA-LET-7C; MMU-LET-7C; RNO-LET-7C	MI0000064	MI0000559;MI0000560	MI0000830;MI0000831		MIMAT0000064	MIMAT0000523	MIMAT0000776		AACCATACAACCTACTACCTCA
35823	MIR-101: HSA-MIR-101; MMU-MIR-101A; RNO-MIR-101A	MI0000103;MI0000739	MI0000148	MI0000886		MIMAT0000099	MIMAT0000133	MIMAT0000823		CTTCAGTTATCACAGTACTGTA
35824	MIR-10A: HSA-MIR-10A; MMU-MIR-10A; RNO-MIR-10A	MI0000266	MI0000685	MI0000841		MIMAT0000253	MIMAT0000648	MIMAT0000782		CACAAATTCGGATCTACAGGGTA
35826	MIR-122: HSA-MIR-122; MMU-MIR-122; RNO-MIR-122	MI0000442	MI0000256	MI0000891		MIMAT0000421	MIMAT0000246	MIMAT0000827		ACAAACACCATTGTCACACTCCA
35830	MIR-125B: HSA-MIR-125B; MMU-MIR-125B-5P; RNO-MIR-125B-5P	MI0000446;MI0000470	MI0000152;MI0000725	MI0000896;MI0000897		MIMAT0000423	MIMAT0000136	MIMAT0000830		TCACAAGTTAGGGTCTCAGGGA
35832	MIR-126-5P: MMU-MIR-126-5P; HSA-MIR-126*; RNO-MIR-126*	MI0000471	MI0000153	MI0000898		MIMAT0000444	MIMAT0000137	MIMAT0000831		CGCGTACCAAAAGTAATAATG
35835	MIR-129-3P: HSA-MIR-129-3P; MMU-MIR-129-2-3P; RNO-MIR-129-2*; RNO-MIR-129-1*	MI0000473	MI0000585	MI0000637;MI0000902		MIMAT0004605	MIMAT0000544	MIMAT0000601;MIMAT0017120		ATGCTTTTTGGGGTAAGGGCTT
35836	MIR-129-5P: HSA-MIR-129-5P; MMU-MIR-129-5P; RNO-MIR-129	MI0000252;MI0000473	MI0000222;MI0000585	MI0000637;MI0000902		MIMAT0000242	MIMAT0000209	MIMAT0000600		AGCAAGCCCAGACCGCAAAAAG
35837	MIR-130A: HSA-MIR-130A; MMU-MIR-130A; RNO-MIR-130A	MI0000448	MI0000156	MI0000903		MIMAT0000425	MIMAT0000141	MIMAT0000836		ATGCCCTTTTAACATTGCACTG
35838	MIR-130B: HSA-MIR-130B; MMU-MIR-130B; RNO-MIR-130B	MI0000748	MI0000408	MI0000904		MIMAT0000691	MIMAT0000387	MIMAT0000837		ATGCCCTTTCATCATTGCACTG
35841	MIR-134: HSA-MIR-134; MMU-MIR-134; RNO-MIR-134	MI0000474	MI0000160	MI0000907		MIMAT0000447	MIMAT0000146	MIMAT0000840		CCCCTCTGGTCAACCAGTCACA
35843	MIR-136: HSA-MIR-136; RNO-MIR-136; MMU-MIR-136	MI0000475	MI0000162	MI0000909		MIMAT0000448	MIMAT0000148	MIMAT0000842		TCCATCATCAAAACAAATGGAGT
35844	MIR-137: HSA-MIR-137; MMU-MIR-137; RNO-MIR-137	MI0000454	MI0000163	MI0000910		MIMAT0000429	MIMAT0000149	MIMAT0000843		CTACGCGTATTCTTAAGCAATAA
35847	MIR-140-5P: HSA-MIR-140-5P; MMU-MIR-140; RNO-MIR-140	MI0000456	MI0000165	MI0000611		MIMAT0000431	MIMAT0000151	MIMAT0000573		CTACCATAGGGTAAAACCACTG
35849	MIR-141: HSA-MIR-141; MMU-MIR-141; RNO-MIR-141	MI0000457	MI0000166	MI0000914		MIMAT0000432	MIMAT0000153	MIMAT0000846		CCATCTTTACCAGACAGTGTTA
35854	MIR-144: HSA-MIR-144; MMU-MIR-144; RNO-MIR-144	MI0000460	MI0000168	MI0000917		MIMAT0000436	MIMAT0000156	MIMAT0000850		CTAGTACATCATCTATACTGTA
35855	MIR-145: HSA-MIR-145; MMU-MIR-145; RNO-MIR-145	MI0000461	MI0000169	MI0000918		MIMAT0000437	MIMAT0000157	MIMAT0000851		AAGGGATTCCTGGGAAAACTGGAC
35856	MIR-146A: HSA-MIR-146A; MMU-MIR-146A; RNO-MIR-146A	MI0000477	MI0000170	MI0000919		MIMAT0000449	MIMAT0000158	MIMAT0000852		AACCCATGGAATTCAGTTCTCA
35857	MIR-148A: HSA-MIR-148A; MMU-MIR-148A	MI0000253	MI0000550			MIMAT0000243	MIMAT0000516			ACAAAGTTCTGTAGTGCACTGA
35859	MIR-150: HSA-MIR-150; MMU-MIR-150; RNO-MIR-150	MI0000479	MI0000172	MI0000920		MIMAT0000451	MIMAT0000160	MIMAT0000853		CACTGGTACAAGGGTTGGGAGA
35861	MIR-152: HSA-MIR-152; MMU-MIR-152; RNO-MIR-152	MI0000462	MI0000174	MI0000921		MIMAT0000438	MIMAT0000162	MIMAT0000854		CCCAAGTTCTGTCATGCACTGA
35862	MIR-153: HSA-MIR-153; MMU-MIR-153; RNO-MIR-153	MI0000463;MI0000464	MI0000175	MI0000922		MIMAT0000439	MIMAT0000163	MIMAT0000855		GATCACTTTTGTGACTATGCAA
35863	MIR-154: HSA-MIR-154; MMU-MIR-154; RNO-MIR-154	MI0000480	MI0000176	MI0000923		MIMAT0000452	MIMAT0000164	MIMAT0000856		CGAAGGCAACACGGATAACCTA
35864	MIR-15A: HSA-MIR-15A; MMU-MIR-15A; RNO-MIR-15A	MI0000069	MI0000564			MIMAT0000068	MIMAT0000526			CACAAACCATTATGTGCTGCTA
35865	MIR-15B: HSA-MIR-15B; MMU-MIR-15B; RNO-MIR-15B	MI0000438	MI0000140	MI0000843		MIMAT0000417	MIMAT0000124	MIMAT0000784		TGTAAACCATGATGTGCTGCTA
35866	MIR-16: HSA-MIR-16; MMU-MIR-16; RNO-MIR-16	MI0000070;MI0000115	MI0000565;MI0000566	MI0000844		MIMAT0000069	MIMAT0000527	MIMAT0000785		CGCCAATATTTACGTGCTGCTA
35868	MIR-17: HSA-MIR-17; MMU-MIR-17; RNO-MIR-17 (RNO-MIR-17-5P)	MI0000071	MI0000687	MI0000845;MI0006131		MIMAT0000070	MIMAT0000649	MIMAT0000786		ACTACCTGCACTGTAAGCACTTTG
35869	MIR-181A: HSA-MIR-181A; MMU-MIR-181A; RNO-MIR-181A	MI0000269;MI0000289	MI0000223;MI0000697	MI0000925;MI0000953		MIMAT0000256	MIMAT0000210	MIMAT0000858		ACTCACCGACAGCGTTGAATGTT
35871	MIR-182_1: HSA-MIR-182; MMU-MIR-182; RNO-MIR-182	MI0000272	MI0000224	MI0006133		MIMAT0000259	MIMAT0000211	MIMAT0005300		TGTGAGTTCTACCATTGCCAAA
35872	MIR-187: HSA-MIR-187; MMU-MIR-187; RNO-MIR-187	MI0000274	MI0000229	MI0000932		MIMAT0000262	MIMAT0000216	MIMAT0000864		CCGGCTGCAACACAAGACACGA
35876	MIR-192: HSA-MIR-192; MMU-MIR-192; RNO-MIR-192	MI0000234	MI0000551	MI0000935		MIMAT0000222	MIMAT0000517	MIMAT0000867		GGCTGTCAATTCATAGGTCAG
35878	MIR-194: HSA-MIR-194; MMU-MIR-194; RNO-MIR-194	MI0000488;MI0000732	MI0000236;MI0000733	MI0000937;MI0000938		MIMAT0000460	MIMAT0000224	MIMAT0000869		TCCACATGGAGTTGCTGTTACA
35879	MIR-195: HSA-MIR-195; MMU-MIR-195; RNO-MIR-195	MI0000489	MI0000237	MI0000939		MIMAT0000461	MIMAT0000225	MIMAT0000870		GCCAATATTTCTGTGCTGCTA
35882	MIR-208A: HSA-MIR-208A; MMU-MIR-208A-3P; RNO-MIR-208	MI0000251	MI0000555	MI0000949		MIMAT0000241	MIMAT0000520	MIMAT0000880		ACAAGCTTTTTGCTCGTCTTAT
35883	MIR-21: HSA-MIR-21; MMU-MIR-21; RNO-MIR-21	MI0000077	MI0000569	MI0000850		MIMAT0000076	MIMAT0000530	MIMAT0000790		TCAACATCAGTCTGATAAGCTA
35884	MIR-210: HSA-MIR-210; MMU-MIR-210; RNO-MIR-210	MI0000286	MI0000695	MI0000950		MIMAT0000267	MIMAT0000658	MIMAT0000881		TCAGCCGCTGTCACACGCACAG
35885	MIR-181A*: HSA-MIR-181A*; MMU-MIR-181A-1*; RNO-MIR-181A-1*	MI0000289	MI0000697	MI0000953		MIMAT0000270	MIMAT0000660	MIMAT0000884		GGTACAATCAACGGTCGATGGT
35886	MIR-22: HSA-MIR-22; MMU-MIR-22; RNO-MIR-22	MI0000078	MI0000570	MI0000851		MIMAT0000077	MIMAT0000531	MIMAT0000791		ACAGTTCTTCAACTGGCAGCTT
35887	MIR-23A: HSA-MIR-23A; MMU-MIR-23A; RNO-MIR-23A	MI0000079	MI0000571	MI0000852		MIMAT0000078	MIMAT0000532	MIMAT0000792		GGAAATCCCTGGCAATGTGAT
35888	MIR-23B: HSA-MIR-23B; MMU-MIR-23B; RNO-MIR-23B	MI0000439	MI0000141	MI0000853		MIMAT0000418	MIMAT0000125	MIMAT0000793		GGTAATCCCTGGCAATGTGAT
35889	MIR-24: HSA-MIR-24; MMU-MIR-24; RNO-MIR-24	MI0000080;MI0000081	MI0000231;MI0000572	MI0000854;MI0000855		MIMAT0000080	MIMAT0000219	MIMAT0000794		CTGTTCCTGCTGAACTGAGCCA
35890	MIR-25: HSA-MIR-25; MMU-MIR-25; RNO-MIR-25	MI0000082	MI0000689	MI0000856		MIMAT0000081	MIMAT0000652	MIMAT0000795		TCAGACCGAGACAAGTGCAATG
35892	MIR-26B: HSA-MIR-26B; MMU-MIR-26B; RNO-MIR-26B	MI0000084	MI0000575	MI0000858		MIMAT0000083	MIMAT0000534	MIMAT0000797		AACCTATCCTGAATTACTTGAA
35893	MIR-27A: HSA-MIR-27A; MMU-MIR-27A; RNO-MIR-27A	MI0000085	MI0000578	MI0000860		MIMAT0000084	MIMAT0000537	MIMAT0000799		GCGGAACTTAGCCACTGTGAA
35894	MIR-27B: HSA-MIR-27B; MMU-MIR-27B; RNO-MIR-27B	MI0000440	MI0000142	MI0000859		MIMAT0000419	MIMAT0000126	MIMAT0000798		GCAGAACTTAGCCACTGTGAA
35898	MIR-30A: HSA-MIR-30A; MMU-MIR-30A; RNO-MIR-30A	MI0000088	MI0000144	MI0000870		MIMAT0000087	MIMAT0000128	MIMAT0000808		CTTCCAGTCGAGGATGTTTACA
35899	MIR-30B: HSA-MIR-30B; MMU-MIR-30B; RNO-MIR-30B	MI0000441	MI0000145	MI0000868		MIMAT0000420	MIMAT0000130	MIMAT0000806		AGCTGAGTGTAGGATGTTTACA
35900	MIR-30C: HSA-MIR-30C; MMU-MIR-30C; RNO-MIR-30C	MI0000254;MI0000736	MI0000547;MI0000548	MI0000866;MI0000871		MIMAT0000244	MIMAT0000514	MIMAT0000804		GCTGAGAGTGTAGGATGTTTACA
35901	MIR-30D: HSA-MIR-30D; MMU-MIR-30D; RNO-MIR-30D	MI0000255	MI0000549	MI0000869		MIMAT0000245	MIMAT0000515	MIMAT0000807		CTTCCAGTCGGGGATGTTTACA
35904	MIR-322-MIR-424: MMU-MIR-322; RNO-MIR-322; (MMU-MIR-424); (RNO-MIR-424)		MI0000590	MI0000589			MIMAT0000548	MIMAT0001619		TCCAAAACATGAATTGCTGCTG
35905	MIR-324-3P: HSA-MIR-324-3P; MMU-MIR-324-3P; RNO-MIR-324-3P	MI0000813	MI0000595	MI0000594		MIMAT0000762	MIMAT0000556	MIMAT0000554		CCAGCAGCACCTGGGGCAGTGG
35908	MIR-344-3P: MMU-MIR-344 (MMU-MIR-344-3P)		MI0000630;MI0005495				MIMAT0000593			ACAGTCAGGCTTTGGCTAGATCA
35910	MIR-361-5P: HSA-MIR-361-5P; MMU-MIR-361; RNO-MIR-361	MI0000760	MI0000761	MI0003481		MIMAT0000703	MIMAT0000704	MIMAT0003117		GTACCCCTGGAGATTCTGATAA
35912	MIR-375: HSA-MIR-375; MMU-MIR-375; RNO-MIR-375	MI0000783	MI0000792	MI0006140		MIMAT0000728	MIMAT0000739	MIMAT0005307		TCACGCGAGCCGAACGAACAAA
35914	MIR-377: HSA-MIR-377; MMU-MIR-377; RNO-MIR-377	MI0000785	MI0000794	MI0003487		MIMAT0000730	MIMAT0000741	MIMAT0003123		ACAAAAGTTGCCTTTGTGTGAT
35918	MIR-381: HSA-MIR-381; MMU-MIR-381; RNO-MIR-381	MI0000789	MI0000798	MI0003546		MIMAT0000736	MIMAT0000746	MIMAT0003199		ACAGAGAGCTTGCCCTTGTATA
35919	MIR-382: HSA-MIR-382; MMU-MIR-382; RNO-MIR-382	MI0000790	MI0000799	MI0003548		MIMAT0000737	MIMAT0000747	MIMAT0003201		CGAATCCACCACGAACAACTTC
35920	MIR-383: MMU-MIR-383; RNO-MIR-383		MI0000800	MI0003478			MIMAT0000748	MIMAT0003114		AGCCACAGTCACCTTCTGATCT
35921	MIR-384-3P: MMU-MIR-384-3P; RNO-MIR-384-3P		MI0001146	MI0006142			MIMAT0001076	MIMAT0005310		ATTGTGAACAATTTCTAGGAAT
35922	MIR-425*: MMU-MIR-425*; HSA-MIR-425*	MI0001448	MI0001447			MIMAT0001343	MIMAT0001342			GGCGGACACGACATTCCCGAT
35925	MIR-9*: MMU-MIR-9*; HSA-MIR-9*; RNO-MIR-9*	MI0000466;MI0000467;MI0000468	MI0000157;MI0000720;MI0000721	MI0000838;MI0000839;MI0000840		MIMAT0000442	MIMAT0000143	MIMAT0004708		ACTTTCGGTTATCTAGCTTTA
35926	MIR-93: HSA-MIR-93; MMU-MIR-93; RNO-MIR-93	MI0000095	MI0000581	MI0000880		MIMAT0000093	MIMAT0000540	MIMAT0000817		CTACCTGCACGAACAGCACTTTG
35927	MIR-96: HSA-MIR-96; MMU-MIR-96; RNO-MIR-96	MI0000098	MI0000583	MI0000881		MIMAT0000095	MIMAT0000541	MIMAT0000818		AGCAAAAATGTGCTAGTGCCAAA
38223	MIR-378*: HSA-MIR-378*; MMU-MIR-378*; RNO-MIR-378*	MI0000786	MI0000795	MI0003719		MIMAT0000731	MIMAT0000742	MIMAT0003378		ACACAGGACCTGGAGTCAGGAG
38314	LET-7A: HSA-LET-7A; MMU-LET-7A; RNO-LET-7A	MI0000060;MI0000061;MI0000062	MI0000556;MI0000557	MI0000827;MI0000828		MIMAT0000062	MIMAT0000521	MIMAT0000774		AACTATACAACCTACTACCTCA
38315	LET-7F: HSA-LET-7F; MMU-LET-7F; RNO-LET-7F	MI0000067;MI0000068	MI0000562;MI0000563	MI0000833;MI0000834		MIMAT0000067	MIMAT0000525	MIMAT0000778		AACTATACAATCTACTACCTCA
38316	MIR-100: HSA-MIR-100; MMU-MIR-100; RNO-MIR-100	MI0000102	MI0000692	MI0000885		MIMAT0000098	MIMAT0000655	MIMAT0000822		CACAAGTTCGGATCTACGGGTT
38317	MIR-103: HSA-MIR-103; MMU-MIR-103; RNO-MIR-103	MI0000108;MI0000109	MI0000587;MI0000588	MI0000887;MI0000888		MIMAT0000101	MIMAT0000546	MIMAT0000824		TCATAGCCCTGTACAATGCTGCT
38318	MIR-107: HSA-MIR-107; MMU-MIR-107; RNO-MIR-107	MI0000114	MI0000684	MI0000890		MIMAT0000104	MIMAT0000647	MIMAT0000826		TGATAGCCCTGTACAATGCTGCT
38319	MIR-127: HSA-MIR-127; MMU-MIR-127; RNO-MIR-127	MI0000472	MI0000154	MI0000899		MIMAT0000446	MIMAT0000139	MIMAT0000833		AGCCAAGCTCAGACGGATCCGA
38321	MIR-142-3P: HSA-MIR-142-3P; MMU-MIR-142-3P; RNO-MIR-142-3P	MI0000458	MI0000167	MI0000915		MIMAT0000434	MIMAT0000155	MIMAT0000848		TCCATAAAGTAGGAAACACTACA
38322	MIR-146B-5P: HSA-MIR-146B-5P; MMU-MIR-146B; RNO-MIR-146B	MI0003129	MI0004665	MI0006342		MIMAT0002809	MIMAT0003475	MIMAT0005595		AGCCTATGGAATTCAGTTCTCA
38323	MIR-181C: HSA-MIR-181C; MMU-MIR-181C; RNO-MIR-181C	MI0000271	MI0000724	MI0000924		MIMAT0000258	MIMAT0000674	MIMAT0000857		ACTCACCGACAGGTTGAATGTT
38324	MIR-197: HSA-MIR-197	MI0000239				MIMAT0000227				GCTGGGTGGAGAAGGTGGTGAA
38325	MIR-199B-5P: HSA-MIR-199B-5P	MI0000282				MIMAT0000263				GAACAGATAGTCTAAACACTGGG
38326	MIR-19A: HSA-MIR-19A; MMU-MIR-19A; RNO-MIR-19A	MI0000073	MI0000688	MI0000849		MIMAT0000073	MIMAT0000651	MIMAT0000789		TCAGTTTTGCATAGATTTGCACA
38327	MIR-19B: HSA-MIR-19B; MMU-MIR-19B; RNO-MIR-19B	MI0000074;MI0000075	MI0000546;MI0000718	MI0000847;MI0000848		MIMAT0000074	MIMAT0000513	MIMAT0000788		TCAGTTTTGCATGGATTTGCACA
38328	MIR-203: HSA-MIR-203; MMU-MIR-203; RNO-MIR-203	MI0000283	MI0000246	MI0000945		MIMAT0000264	MIMAT0000236	MIMAT0000876		CTAGTGGTCCTAAACATTTCAC
38330	MIR-20A: HSA-MIR-20A; MMU-MIR-20A; RNO-MIR-20A	MI0000076	MI0000568	MI0000638		MIMAT0000075	MIMAT0000529	MIMAT0000602		CTACCTGCACTATAAGCACTTTA
38331	MIR-20B: HSA-MIR-20B; MMU-MIR-20B; RNO-MIR-20B-5P	MI0001519	MI0003536	MI0003554		MIMAT0001413	MIMAT0003187	MIMAT0003211		CTACCTGCACTATGAGCACTTTG
38332	MIR-211: HSA-MIR-211	MI0000287				MIMAT0000268				AGGCGAAGGATGACAAAGGGAA
38333	MIR-215: HSA-MIR-215	MI0000291				MIMAT0000272				GTCTGTCAATTCATAGGTCAT
38334	MIR-218: HSA-MIR-218; MMU-MIR-218; RNO-MIR-218	MI0000294;MI0000295	MI0000700;MI0000701	MI0000957;MI0000958		MIMAT0000275	MIMAT0000663	MIMAT0000888		ACATGGTTAGATCAAGCACAA
38335	MIR-219-5P: HSA-MIR-219-5P; MMU-MIR-219-5P; RNO-MIR-219-5P	MI0000296;MI0000740	MI0000702;MI0000741	MI0000959;MI0000960		MIMAT0000276	MIMAT0000664	MIMAT0000889		AGAATTGCGTTTGGACAATCA
38336	MIR-220A: HSA-MIR-220A (DELETED FROM MIRBASE 16.0)									AAAGTGTCAGATACGGTGTGG
38337	MIR-221: HSA-MIR-221; MMU-MIR-221; RNO-MIR-221	MI0000298	MI0000709	MI0000961		MIMAT0000278	MIMAT0000669	MIMAT0000890		GAAACCCAGCAGACAATGTAGCT
38338	MIR-28-5P: HSA-MIR-28-5P; MMU-MIR-28; RNO-MIR-28	MI0000086	MI0000690	MI0000861		MIMAT0000085	MIMAT0000653	MIMAT0000800		CTCAATAGACTGTGAGCTCCTT
38339	MIR-299-3P: HSA-MIR-299-3P	MI0000744				MIMAT0000687				AAGCGGTTTACCATCCCACATA
38340	MIR-302B: HSA-MIR-302B; MMU-MIR-302B	MI0000772	MI0003716			MIMAT0000715	MIMAT0003374			CTACTAAAACATGGAAGCACTTA
38342	MIR-302D: HSA-MIR-302D; MMU-MIR-302D	MI0000774	MI0003718			MIMAT0000718	MIMAT0003377			ACACTCAAACATGGAAGCACTTA
38343	MIR-325-5P: HSA-MIR-325	MI0000824				MIMAT0000771				ACACTTACTGGACACCTACTAGG
38344	MIR-329: HSA-MIR-329	MI0001725;MI0001726				MIMAT0001629				AAAGAGGTTAACCAGGTGTGTT
38345	MIR-330-3P: HSA-MIR-330-3P	MI0000803				MIMAT0000751				TCTCTGCAGGCCGTGTGCTTTGC
38346	MIR-346: HSA-MIR-346	MI0000826				MIMAT0000773				AGAGGCAGGCATGCGGGCAGACA
38347	MIR-362-5P: HSA-MIR-362-5P	MI0000762				MIMAT0000705				ACTCACACCTAGGTTCCAAGGATT
38348	MIR-363: HSA-MIR-363; MMU-MIR-363-3P; RNO-MIR-363	MI0000764	MI0000765	MI0003553		MIMAT0000707	MIMAT0000708	MIMAT0003210		TACAGATGGATACCGTGCAATT
38349	MIR-365: HSA-MIR-365; MMU-MIR-365; RNO-MIR-365	MI0000767;MI0000769	MI0000768;MI0001645	MI0001656		MIMAT0000710	MIMAT0000711	MIMAT0001549		ATAAGGATTTTTAGGGGCATTA
38350	MIR-367: HSA-MIR-367; MMU-MIR-367	MI0000775	MI0003531			MIMAT0000719	MIMAT0003181			TCACCATTGCTAAAGTGCAATT
38351	MIR-369-3P: HSA-MIR-369-3P; MMU-MIR-369-3P; RNO-MIR-369-3P	MI0000777	MI0003535	MI0003551		MIMAT0000721	MIMAT0003186	MIMAT0003207		AAAGATCAACCATGTATTATT
38352	MIR-369-5P: HSA-MIR-369-5P; MMU-MIR-369-5P; RNO-MIR-369-5P	MI0000777	MI0003535	MI0003551		MIMAT0001621	MIMAT0003185	MIMAT0003206		GCGAATATAACACGGTCGATCT
38353	MIR-372: HSA-MIR-372	MI0000780				MIMAT0000724				ACGCTCAAATGTCGCAGCACTTT
38354	MIR-373: HSA-MIR-373	MI0000781				MIMAT0000726				ACACCCCAAAATCGAAGCACTTC
38355	MIR-374A: HSA-MIR-374A	MI0000782				MIMAT0000727				CACTTATCAGGTTGTATTATAA
38356	MIR-376A: HSA-MIR-376A	MI0000784;MI0003529				MIMAT0000729				ACGTGGATTTTCCTCTATGAT
38357	MIR-376B: HSA-MIR-376B	MI0002466				MIMAT0002172				AACATGGATTTTCCTCTATGAT
38358	MIR-380-3P: HSA-MIR-380-3P	MI0000788				MIMAT0000735				AAGATGTGGACCATATTACATA
38359	MIR-383: HSA-MIR-383	MI0000791				MIMAT0000738				AGCCACAATCACCTTCTGATCT
38361	MIR-411: HSA-MIR-411; MMU-MIR-411; RNO-MIR-411	MI0003675	MI0001163	MI0006144		MIMAT0003329	MIMAT0004747	MIMAT0005312		CGTACGCTATACGGTCTACTA
38362	MIR-421-3P: RNO-MIR-421*; HSA-MIR-421; MMU-MIR-421	MI0003685	MI0005496	MI0001423		MIMAT0003339	MIMAT0004869	MIMAT0017175		GCGCCCAATTAATGTCTGTTGAT
38363	MIR-322-MIR-424: HSA-MIR-424; (HSA-MIR-322)	MI0001446				MIMAT0001341				TTCAAAACATGAATTGCTGCTG
38364	MIR-425: HSA-MIR-425; MMU-MIR-425; RNO-MIR-425	MI0001448	MI0001447	MI0006146		MIMAT0003393	MIMAT0004750	MIMAT0005314		TCAACGGGAGTGATCGTGTCATT
38365	MIR-429: HSA-MIR-429	MI0001641				MIMAT0001536				ACGGTTTTACCAGACAGTATTA
38367	MIR-432: HSA-MIR-432	MI0003133				MIMAT0002814				CCACCCAATGACCTACTCCAAGA
38368	MIR-448: HSA-MIR-448; MMU-MIR-448-3P; RNO-MIR-448	MI0001637	MI0001638	MI0001639		MIMAT0001532	MIMAT0001533	MIMAT0001534		ATGGGACATCCTACATATGCAA
38369	MIR-449A: HSA-MIR-449A; MMU-MIR-449A; RNO-MIR-449A	MI0001648	MI0001649	MI0001650		MIMAT0001541	MIMAT0001542	MIMAT0001543		ACCAGCTAACAATACACTGCCA
38370	MIR-449B: HSA-MIR-449B	MI0003673				MIMAT0003327				GCCAGCTAACAATACACTGCCT
38371	MIR-455-5P: HSA-MIR-455-5P; MMU-MIR-455*; RNO-MIR-455	MI0003513	MI0004679	MI0006148		MIMAT0003150	MIMAT0003485	MIMAT0005316		CGATGTAGTCCAAAGGCACATA
38372	MIR-484: HSA-MIR-484; MMU-MIR-484; RNO-MIR-484	MI0002468	MI0003491	MI0006151		MIMAT0002174	MIMAT0003127	MIMAT0005319		ATCGGGAGGGGACTGAGCCTGA
38373	MIR-485-3P: HSA-MIR-485-3P; MMU-MIR-485*; RNO-MIR-485*	MI0002469	MI0003492	MI0003549		MIMAT0002176	MIMAT0003129	MIMAT0017222		AGAGAGGAGAGCCGTGTATGAC
38374	MIR-485-5P: HSA-MIR-485-5P; MMU-MIR-485; RNO-MIR-485	MI0002469	MI0003492	MI0003549		MIMAT0002175	MIMAT0003128	MIMAT0003203		GAATTCATCACGGCCAGCCTCT
38375	MIR-486-5P: HSA-MIR-486-5P; MMU-MIR-486	MI0002470	MI0003493			MIMAT0002177	MIMAT0003130			CTCGGGGCAGCTCAGTACAGGA
38376	MIR-487A: HSA-MIR-487A	MI0002471				MIMAT0002178				AACTGGATGTCCCTGTATGATT
38377	MIR-487B: HSA-MIR-487B; MMU-MIR-487B; RNO-MIR-487B	MI0003530	MI0003534	MI0003547		MIMAT0003180	MIMAT0003184	MIMAT0003200		AAGTGGATGACCCTGTACGATT
38378	MIR-492: HSA-MIR-492	MI0003131				MIMAT0002812				AAGAATCTTGTCCCGCAGGTCCT
38380	MIR-498: HSA-MIR-498	MI0003142				MIMAT0002824				GAAAAACGCCCCCTGGCTTGAAA
38381	MIR-500A*: HSA-MIR-500A*	MI0003184				MIMAT0002871				CAGAATCCTTGCCCAGGTGCAT
38383	MIR-503: HSA-MIR-503	MI0003188				MIMAT0002874				CTGCAGAACTGTTCCCGCTGCTA
38384	MIR-506: HSA-MIR-506	MI0003193				MIMAT0002878				TCTACTCAGAAGGGTGCCTTA
38385	MIR-507: HSA-MIR-507	MI0003194				MIMAT0002879				TTCACTCCAAAAGGTGCAAAA
38386	MIR-508-3P: HSA-MIR-508-3P	MI0003195				MIMAT0002880				TCTACTCCAAAAGGCTACAATCA
38387	MIR-511: HSA-MIR-511	MI0003127;MI0003128				MIMAT0002808				TGACTGCAGAGCAAAAGACAC
38388	MIR-512-3P: HSA-MIR-512-3P	MI0003140;MI0003141				MIMAT0002823				GACCTCAGCTATGACAGCACTT
38389	MIR-515-5P: HSA-MIR-515-5P	MI0003144;MI0003147				MIMAT0002826				CAGAAAGTGCTTTCTTTTGGAGAA
38390	MIR-517C: HSA-MIR-517C	MI0003174				MIMAT0002866				ACACTCTAAAAGGATGCACGAT
38391	MIR-518B: HSA-MIR-518B	MI0003156				MIMAT0002844				ACCTCTAAAGGGGAGCGCTTTG
38392	MIR-520A-3P: HSA-MIR-520A-3P	MI0003149				MIMAT0002834				ACAGTCCAAAGGGAAGCACTTT
38393	MIR-520A-5P: HSA-MIR-520A-5P	MI0003149				MIMAT0002833				AGAAAGTACTTCCCTCTGGAG
38394	MIR-520G: HSA-MIR-520G	MI0003166				MIMAT0002858				ACACTCTAAAGGGAAGCACTTTGT
38395	MIR-521: HSA-MIR-521	MI0003163;MI0003176				MIMAT0002854				ACACTCTAAAGGGAAGTGCGTT
38396	MIR-524-5P: HSA-MIR-524-5P	MI0003160				MIMAT0002849				GAGAAAGTGCTTCCCTTTGTAG
38397	MIR-525-5P: HSA-MIR-525-5P	MI0003152				MIMAT0002838				AGAAAGTGCATCCCTCTGGAG
38398	MIR-539-5P: HSA-MIR-539; MMU-MIR-539-5P; RNO-MIR-539	MI0003514	MI0003520	MI0003526		MIMAT0003163	MIMAT0003169	MIMAT0003176		ACACACCAAGGATAATTTCTCC
38399	MIR-548A-3P: HSA-MIR-548A-3P	MI0003593;MI0003598;MI0003612				MIMAT0003251				GCAAAAGTAATTGCCAGTTTTG
38400	MIR-548B-3P: HSA-MIR-548B-3P	MI0003596				MIMAT0003254				ACAAAAGCAACTGAGGTTCTTG
38401	MIR-548D-3P: HSA-MIR-548D-3P	MI0003668;MI0003671				MIMAT0003323				GCAAAAGAAACTGTGGTTTTTG
38402	MIR-549: HSA-MIR-549	MI0003679				MIMAT0003333				AGAGCTCATCCATAGTTGTCA
38403	MIR-551A: HSA-MIR-551A	MI0003556				MIMAT0003214				TGGAAACCAAGAGTGGGTCGC
38404	MIR-552: HSA-MIR-552	MI0003557				MIMAT0003215				TTGTCTAACCAGTCACCTGTT
38405	MIR-553: HSA-MIR-553	MI0003558				MIMAT0003216				AAAACAAAATCTCACCGTTTT
38406	MIR-554: HSA-MIR-554	MI0003559				MIMAT0003217				ACTGGCTGAGTCAGGACTAGC
38407	MIR-555: HSA-MIR-555	MI0003561				MIMAT0003219				ATCAGAGGTTCAGCTTACCCT
38408	MIR-557: HSA-MIR-557	MI0003563				MIMAT0003221				AGACAAGGCCCACCCGTGCAAAC
38409	MIR-558: HSA-MIR-558	MI0003564				MIMAT0003222				ATTTTGGTACAGCAGCTCA
38410	MIR-559: HSA-MIR-559	MI0003565				MIMAT0003223				TTTTGGTGCATATTTACTTTA
38411	MIR-561: HSA-MIR-561	MI0003567				MIMAT0003225				ACTTCAAGGATCTTAAACTTTG
38412	MIR-562: HSA-MIR-562	MI0003568				MIMAT0003226				GCAAATGGTACAGCTACTTT
38413	MIR-563: HSA-MIR-563	MI0003569				MIMAT0003227				GGGAAACGTATGTCAACCT
38414	MIR-564: HSA-MIR-564	MI0003570				MIMAT0003228				GCCTGCTGACACCGTGCCT
38415	MIR-566: HSA-MIR-566	MI0003572				MIMAT0003230				GTTGGGATCACAGGCGCCC
38416	MIR-567: HSA-MIR-567	MI0003573				MIMAT0003231				GTTCTGTCCTGGAAGAACATACT
38417	MIR-568: HSA-MIR-568; MMU-MIR-568; RNO-MIR-568	MI0003574	MI0005517	MI0012594		MIMAT0003232	MIMAT0004892	MIMAT0012832		GTGTGTATACATTTATACAT
38418	MIR-569: HSA-MIR-569	MI0003576				MIMAT0003234				ACTTTCCAGGATTCATTAACT
38419	MIR-571: HSA-MIR-571	MI0003578				MIMAT0003236				CTCACTCAGATGGCCAACTCA
38420	MIR-572: HSA-MIR-572	MI0003579				MIMAT0003237				TGGGCCACCGCCGAGCGGAC
38421	MIR-573: HSA-MIR-573	MI0003580				MIMAT0003238				CTGATCAGTTACACATCACTTCAG
38422	MIR-575: HSA-MIR-575	MI0003582				MIMAT0003240				GCTCCTGTCCAACTGGCTC
38423	MIR-577: HSA-MIR-577	MI0003584				MIMAT0003242				CAGGTACCAATATTTTATCTA
38424	MIR-578: HSA-MIR-578	MI0003585				MIMAT0003243				ACAATCCTAGAGCACAAGAAG
38425	MIR-580: HSA-MIR-580	MI0003587				MIMAT0003245				CCTAATGATTCATCATTCTCAA
38426	MIR-581: HSA-MIR-581	MI0003588				MIMAT0003246				ACTGATCTAGAGAACACAAGA
38427	MIR-583: HSA-MIR-583	MI0003590				MIMAT0003248				GTAATGGGACCTTCCTCTTTG
38428	MIR-584: HSA-MIR-584	MI0003591				MIMAT0003249				CTCAGTCCCAGGCAAACCATAA
38429	MIR-585: HSA-MIR-585	MI0003592				MIMAT0003250				TAGCATACAGATACGCCCA
38430	MIR-586: HSA-MIR-586	MI0003594				MIMAT0003252				GGACCTAAAAATACAATGCATA
38431	MIR-587: HSA-MIR-587	MI0003595				MIMAT0003253				GTGACTCATCACCTATGGAAA
38432	MIR-588: HSA-MIR-588	MI0003597				MIMAT0003255				GTTCTAACCCATTGTGGCCAA
38433	MIR-589*: HSA-MIR-589*	MI0003599				MIMAT0003256				TCTGGGAACCGGCATTTGTTCTGA
38434	MIR-591: HSA-MIR-591	MI0003603				MIMAT0003259				ACAATGAGAACCCATGGTCT
38436	MIR-593*: HSA-MIR-593*	MI0003605				MIMAT0003261				GCTGAGCAATGCCTGGCTGGTGCCT
38437	MIR-595: HSA-MIR-595	MI0003607				MIMAT0003263				AGACACACCACGGCACACTTC
38438	MIR-596: HSA-MIR-596	MI0003608				MIMAT0003264				CCCGAGGAGCCGGGCAGGCTT
38439	MIR-597: HSA-MIR-597	MI0003609				MIMAT0003265				ACAGTGGTCATCGAGTGACACA
38440	MIR-598-3P: HSA-MIR-598	MI0003610				MIMAT0003266				TGACGATGACAACGATGACGTA
38441	MIR-600: HSA-MIR-600	MI0003613				MIMAT0003268				GAGCAAGGCTCTTGTCTGTAAGT
38442	MIR-601: HSA-MIR-601	MI0003614				MIMAT0003269				CTCCTCCAACAATCCTAGACCA
38443	MIR-602: HSA-MIR-602	MI0003615				MIMAT0003270				GGGCCGCAGCTGTCGCCCGTGTC
38444	MIR-603: HSA-MIR-603	MI0003616				MIMAT0003271				GCAAAAGTAATTGCAGTGTGTG
38445	MIR-604: HSA-MIR-604	MI0003617				MIMAT0003272				GTCCTGAATTCCGCAGCCT
38446	MIR-605: HSA-MIR-605	MI0003618				MIMAT0003273				AGGAGAAGGCACCATGGGATTTA
38447	MIR-606: HSA-MIR-606	MI0003619				MIMAT0003274				ATCTTTGATTTTCAGTAGTTT
38448	MIR-607: HSA-MIR-607	MI0003620				MIMAT0003275				GTTATAGATCTGGATTTGAAC
38449	MIR-608: HSA-MIR-608	MI0003621				MIMAT0003276				ACGGAGCTGTCCCAACACCACCCCT
38450	MIR-609: HSA-MIR-609	MI0003622				MIMAT0003277				AGAGATGAGAGAAACACCCT
38451	MIR-610: HSA-MIR-610	MI0003623				MIMAT0003278				TCCCAGCACACATTTAGCTCA
38452	MIR-611: HSA-MIR-611	MI0003624				MIMAT0003279				GTCAGACCCCGAGGGGTCCTCGC
38453	MIR-612: HSA-MIR-612	MI0003625				MIMAT0003280				AAGGAGCTCAGAAGCCCTGCCCAGC
38454	MIR-613: HSA-MIR-613	MI0003626				MIMAT0003281				GGCAAAGAAGGAACATTCCT
38455	MIR-614: HSA-MIR-614	MI0003627				MIMAT0003282				CCACCTGGCAAGAACAGGCGTTC
38456	MIR-616*: HSA-MIR-616*	MI0003629				MIMAT0003284				AAGTCACTGAAGGGTTTTGAGT
38457	MIR-617: HSA-MIR-617	MI0003631				MIMAT0003286				GCCACCTTCAAATGGGAAGTCT
38458	MIR-618: HSA-MIR-618	MI0003632				MIMAT0003287				ACTCAGAAGGACAAGTAGAGTTT
38459	MIR-619: HSA-MIR-619	MI0003633				MIMAT0003288				ACTGGGCACAAACATGTCCAGGTC
38460	MIR-620: HSA-MIR-620	MI0003634				MIMAT0003289				ATTTCTATATCTATCTCCAT
38461	MIR-621: HSA-MIR-621	MI0003635				MIMAT0003290				AGGTAAGCGCTGTTGCTAGCC
38462	MIR-622: HSA-MIR-622	MI0003636				MIMAT0003291				GCTCCAACCTCAGCAGACTGT
38463	MIR-623: HSA-MIR-623	MI0003637				MIMAT0003292				ACCCAACAGCCCCTGCAAGGGAT
38464	MIR-624*: HSA-MIR-624*	MI0003638				MIMAT0003293				TGAACACAAGGTACTGGTACTA
38465	MIR-626: HSA-MIR-626	MI0003640				MIMAT0003295				AAGACATTTTCAGACAGCT
38466	MIR-627: HSA-MIR-627	MI0003641				MIMAT0003296				TCCTCTTTTCTTAGAGACTCAC
38467	MIR-629*: HSA-MIR-629*	MI0003643				MIMAT0003298				GCTGGGCTTACGTTGGGAGAAC
38468	MIR-630: HSA-MIR-630	MI0003644				MIMAT0003299				ACCTTCCCTGGTACAGAATACT
38469	MIR-631: HSA-MIR-631	MI0003645				MIMAT0003300				GCTGAGGTCTGGGCCAGGTCT
38470	MIR-632: HSA-MIR-632	MI0003647				MIMAT0003302				TCCCACAGGAAGCAGACAC
38471	MIR-633: HSA-MIR-633	MI0003648				MIMAT0003303				TTTATTGTGGTAGATACTATTAG
38472	MIR-634: HSA-MIR-634	MI0003649				MIMAT0003304				GTCCAAAGTTGGGGTGCTGGTT
38473	MIR-635: HSA-MIR-635	MI0003650				MIMAT0003305				GGACATTGTTTCAGTGCCCAAGT
38474	MIR-637: HSA-MIR-637	MI0003652				MIMAT0003307				ACGCAGAGCCCGAAAGCCCCCAGT
38475	MIR-638: HSA-MIR-638	MI0003653				MIMAT0003308				AGGCCGCCACCCGCCCGCGATCCCT
38476	MIR-639: HSA-MIR-639	MI0003654				MIMAT0003309				ACAGCGCTCGCAACCGCAGCGAT
38477	MIR-640: HSA-MIR-640	MI0003655				MIMAT0003310				AGAGGCAGGTTCCTGGATCAT
38478	MIR-641: HSA-MIR-641	MI0003656				MIMAT0003311				GAGGTGACTCTATCCTATGTCTTT
38479	MIR-642A: HSA-MIR-642A	MI0003657				MIMAT0003312				CAAGACACATTTGGAGAGGGAC
38480	MIR-643: HSA-MIR-643	MI0003658				MIMAT0003313				CTACCTGAGCTAGCATACAAGT
38481	MIR-644: HSA-MIR-644	MI0003659				MIMAT0003314				GCTCTAAGAAAGCCACACT
38482	MIR-645: HSA-MIR-645	MI0003660				MIMAT0003315				TCAGCAGTACCAGCCTAGA
38483	MIR-646: HSA-MIR-646	MI0003661				MIMAT0003316				GCCTCAGAGGCAGCTGCTT
38484	MIR-647: HSA-MIR-647	MI0003662				MIMAT0003317				GAAGGAAGTGAGTGCAGCCAC
38485	MIR-648: HSA-MIR-648	MI0003663				MIMAT0003318				ACCAGTGCCCTGCACACTT
38486	MIR-649: HSA-MIR-649	MI0003664				MIMAT0003319				GACTCTTGAACAACACAGGTTT
38487	MIR-650: HSA-MIR-650	MI0003665				MIMAT0003320				GTCCTGAGAGCGCTGCCTCCT
38488	MIR-651: HSA-MIR-651	MI0003666				MIMAT0003321				CAAAAGTCAAGCTTATCCTAAA
38489	MIR-656: HSA-MIR-656	MI0003678				MIMAT0003332				AGAGGTTGACTGTATAATATT
38490	MIR-657: HSA-MIR-657	MI0003681				MIMAT0003335				CCTAGAGAGGGTGAGAACCTGCC
38491	MIR-658: HSA-MIR-658	MI0003682				MIMAT0003336				ACCAACGGACCTACTTCCCTCCGCC
38492	MIR-659: HSA-MIR-659	MI0003683				MIMAT0003337				TGGGGACCCTCCCTGAACCAAG
38493	MIR-661: HSA-MIR-661	MI0003669				MIMAT0003324				ACGCGCAGGCCAGAGACCCAGGCA
38494	MIR-662: HSA-MIR-662	MI0003670				MIMAT0003325				CTGCTGGGCCACAACGTGGGA
38495	MIR-9: HSA-MIR-9; MMU-MIR-9; RNO-MIR-9	MI0000466;MI0000467;MI0000468	MI0000157;MI0000720;MI0000721	MI0000838;MI0000839;MI0000840		MIMAT0000441	MIMAT0000142	MIMAT0000781		TCATACAGCTAGATAACCAAAGA
38496	MIR-95: HSA-MIR-95	MI0000097				MIMAT0000094				TGCTCAATAAATACCCGTTGAA
38497	MIR-98: HSA-MIR-98; MMU-MIR-98; RNO-MIR-98	MI0000100	MI0000586	MI0000882		MIMAT0000096	MIMAT0000545	MIMAT0000819		AACAATACAACTTACTACCTCA
38498	MIR-99A: HSA-MIR-99A; MMU-MIR-99A; RNO-MIR-99A	MI0000101	MI0000146	MI0000883		MIMAT0000097	MIMAT0000131	MIMAT0000820		CACAAGATCGGATCTACGGGTT
38499	MIR-106B: HSA-MIR-106B; MMU-MIR-106B; RNO-MIR-106B	MI0000734	MI0000407	MI0000889		MIMAT0000680	MIMAT0000386	MIMAT0000825		ATCTGCACTGTCAGCACTTTA
38500	MIR-132: HSA-MIR-132; MMU-MIR-132; RNO-MIR-132	MI0000449	MI0000158	MI0000905		MIMAT0000426	MIMAT0000144	MIMAT0000838		CGACCATGGCTGTAGACTGTTA
38501	MIR-135A: HSA-MIR-135A; MMU-MIR-135A; RNO-MIR-135A	MI0000452;MI0000453	MI0000161;MI0000715	MI0000908		MIMAT0000428	MIMAT0000147	MIMAT0000841		TCACATAGGAATAAAAAGCCATA
38502	MIR-184: HSA-MIR-184; MMU-MIR-184; RNO-MIR-184	MI0000481	MI0000226	MI0000929		MIMAT0000454	MIMAT0000213	MIMAT0000861		ACCCTTATCAGTTCTCCGTCCA
38503	MIR-199A-5P: HSA-MIR-199A-5P; MMU-MIR-199A-5P; RNO-MIR-199A-5P	MI0000242;MI0000281	MI0000241;MI0000713	MI0000941		MIMAT0000231	MIMAT0000229	MIMAT0000872		GAACAGGTAGTCTGAACACTGGG
38504	MIR-199B-5P: MMU-MIR-199B-5P (MMU-MIR-199B*)		MI0000714				MIMAT0000672			GAACAGGTAGTCTAAACACTGGG
38505	MIR-200A: HSA-MIR-200A; MMU-MIR-200A; RNO-MIR-200A	MI0000737	MI0000554	MI0000943		MIMAT0000682	MIMAT0000519	MIMAT0000874		ACATCGTTACCAGACAGTGTTA
38506	MIR-202-3P: MMU-MIR-202-3P		MI0000245				MIMAT0000235			TCTTCCCATGCGCTATACCTCT
38507	MIR-205: HSA-MIR-205; MMU-MIR-205; RNO-MIR-205	MI0000285	MI0000248	MI0000947		MIMAT0000266	MIMAT0000238	MIMAT0000878		CAGACTCCGGTGGAATGAAGGA
38508	MIR-206: HSA-MIR-206; MMU-MIR-206; RNO-MIR-206	MI0000490	MI0000249	MI0000948		MIMAT0000462	MIMAT0000239	MIMAT0000879		CCACACACTTCCTTACATTCCA
38509	MIR-207: MMU-MIR-207		MI0000250				MIMAT0000240			GAGGGAGGAGAGCCAGGAGAAGC
38510	MIR-211: MMU-MIR-211; RNO-MIR-211		MI0000708	MI0000951			MIMAT0000668	MIMAT0000882		AGGCAAAGGATGACAAAGGGAA
38511	MIR-215: MMU-MIR-215; RNO-MIR-215		MI0000974	MI0003482			MIMAT0000904	MIMAT0003118		GTCTGTCAAATCATAGGTCAT
38512	MIR-291A-5P: MMU-MIR-291A-5P; RNO-MIR-291A-5P		MI0000389	MI0000965			MIMAT0000367	MIMAT0000894		AGAGAGGGCCTCCACTTTGATG
38513	MIR-292-5P: MMU-MIR-292-5P; RNO-MIR-292-5P		MI0000390	MI0000966			MIMAT0000369	MIMAT0000896		CAAAAGAGCCCCCAGTTTGAGT
38514	MIR-293-3P: MMU-MIR-293		MI0000391				MIMAT0000371			ACACTACAAACTCTGCGGCACT
38515	MIR-294-3P: MMU-MIR-294		MI0000392				MIMAT0000372			ACACACAAAAGGGAAGCACTTT
38516	MIR-295-3P: MMU-MIR-295		MI0000393				MIMAT0000373			AGACTCAAAAGTAGTAGCACTTT
38517	MIR-296-5P: HSA-MIR-296-5P; MMU-MIR-296-5P; RNO-MIR-296*	MI0000747	MI0000394	MI0000967		MIMAT0000690	MIMAT0000374	MIMAT0000898		ACAGGATTGAGGGGGGGCCCT
38518	MIR-297B: MMU-MIR-297B-5P		MI0004674				MIMAT0003480			ACATGTTCATGCACACATACAT
38519	MIR-299-5P: HSA-MIR-299-5P; MMU-MIR-299*; RNO-MIR-299	MI0000744	MI0000399	MI0000970		MIMAT0002890	MIMAT0000377	MIMAT0000901		ATGTATGTGGGACGGTAAACCA
38520	MIR-300-3P: MMU-MIR-300; RNO-MIR-300-3P		MI0000400	MI0000971			MIMAT0000378	MIMAT0000902		GAAGAGAGCTTGCCCTTGCATA
38521	MIR-302A: HSA-MIR-302A; MMU-MIR-302A	MI0000738	MI0000402			MIMAT0000684	MIMAT0000380			TCACCAAAACATGGAAGCACTTA
38523	MIR-31: HSA-MIR-31; MMU-MIR-31; RNO-MIR-31	MI0000089	MI0000579	MI0000872		MIMAT0000089	MIMAT0000538	MIMAT0000810		CAGCTATGCCAGCATCTTGCCT
38524	MIR-326: HSA-MIR-326; MMU-MIR-326; RNO-MIR-326	MI0000808	MI0000598	MI0000599		MIMAT0000756	MIMAT0000559	MIMAT0000560		ACTGGAGGAAGGGCCCAGAGG
38525	MIR-346: MMU-MIR-346		MI0000634				MIMAT0000597			AGAGGCAGGCACTCGGGCAGACA
38526	MIR-34C-5P: HSA-MIR-34C-5P; MMU-MIR-34C; RNO-MIR-34C	MI0000743	MI0000403	MI0000876		MIMAT0000686	MIMAT0000381	MIMAT0000814		GCAATCAGCTAACTACACTGCCT
38527	MIR-376A: MMU-MIR-376A; RNO-MIR-376A		MI0000793	MI0003545			MIMAT0000740	MIMAT0003198		ACGTGGATTTTCCTCTACGAT
38528	MIR-379: HSA-MIR-379; MMU-MIR-379; RNO-MIR-379	MI0000787	MI0000796	MI0003541		MIMAT0000733	MIMAT0000743	MIMAT0003192		CCTACGTTCCATAGTCTACCA
38529	MIR-380-3P: MMU-MIR-380-3P; RNO-MIR-380*		MI0000797	MI0006141			MIMAT0000745	MIMAT0017302		AAGATGTGGACCATACTACATA
38530	MIR-429: MMU-MIR-429; RNO-MIR-429		MI0001642	MI0001643			MIMAT0001537	MIMAT0001538		ACGGCATTACCAGACAGTATTA
38531	MIR-433-3P: MMU-MIR-433 (MMU-MIR-433-3P); HSA-MIR-433; RNO-MIR-433	MI0001723	MI0001525	MI0001724		MIMAT0001627	MIMAT0001420	MIMAT0001628		ACACCGAGGAGCCCATCATGAT
38533	MIR-465A-5P: MMU-MIR-465A-5P		MI0002400				MIMAT0002106			TCACATCAGTGCCATTCTAAATA
38535	MIR-489: MMU-MIR-489		MI0003476				MIMAT0003112			GCTGCCATATATGTGGTGTCATT
38538	MIR-501-3P: MMU-MIR-501-3P; RNO-MIR-501*		MI0004703	MI0003480			MIMAT0003509	MIMAT0017198		CAAATCCTTGCCCGGGTGCATT
38539	MIR-505-3P: MMU-MIR-505-3P		MI0004706				MIMAT0003513			AGAAAACCAGCAAGTGTTGACG
38540	MIR-540-3P: MMU-MIR-540-3P; RNO-MIR-540		MI0003518	MI0003524			MIMAT0003167	MIMAT0003174		CCAGGATCGACCTCTGACCT
38541	MIR-542-3P: HSA-MIR-542-3P; MMU-MIR-542-3P; RNO-MIR-542-3P	MI0003686	MI0003522	MI0003528		MIMAT0003389	MIMAT0003172	MIMAT0003179		TTTCAGTTATCAATCTGTCACA
38542	MIR-99B: HSA-MIR-99B; MMU-MIR-99B; RNO-MIR-99B	MI0000746	MI0000147	MI0000884		MIMAT0000689	MIMAT0000132	MIMAT0000821		CGCAAGGTCGGTTCTACGGGTG
38543	MIR-148B: HSA-MIR-148B; MMU-MIR-148B; RNO-MIR-148B-3P	MI0000811	MI0000617	MI0000616		MIMAT0000759	MIMAT0000580	MIMAT0000579		ACAAAGTTCTGTGATGCACTGA
38544	MIR-207: RNO-MIR-207			MI0003479				MIMAT0003115		AAGGGAGGAGAGCCAGGAGAAGC
38545	MIR-297: RNO-MIR-297			MI0000968				MIMAT0000899		CATGCATACATGCACACATACAT
38546	MIR-324-5P: HSA-MIR-324-5P; MMU-MIR-324-5P; RNO-MIR-324-5P	MI0000813	MI0000595	MI0000594		MIMAT0000761	MIMAT0000555	MIMAT0000553		ACACCAATGCCCTAGGGGATGCG
38547	MIR-325-5P: MMU-MIR-325*; RNO-MIR-325-5P		MI0000597	MI0000596			MIMAT0000558	MIMAT0000557		ACACTTACTGAGCACCTACTAGG
38548	MIR-327: RNO-MIR-327			MI0000600				MIMAT0000561		ACCCTCATGCCCCTCAAGG
38549	MIR-329: MMU-MIR-329; RNO-MIR-329		MI0000605	MI0000604			MIMAT0000567	MIMAT0000566		AAAAAGGTTAGCTGGGTGTGTT
38550	MIR-330-3P: MMU-MIR-330*; RNO-MIR-330*		MI0000607	MI0000606			MIMAT0000569	MIMAT0000568		TCTCTGCAGGCCCTGTGCTTTGC
38551	MIR-331-3P: HSA-MIR-331-3P; MMU-MIR-331-3P; RNO-MIR-331	MI0000812	MI0000609	MI0000608		MIMAT0000760	MIMAT0000571	MIMAT0000570		TTCTAGGATAGGCCCAGGGGC
38553	MIR-335: HSA-MIR-335; MMU-MIR-335-5P; RNO-MIR-335	MI0000816	MI0000817	MI0000612		MIMAT0000765	MIMAT0000766	MIMAT0000575		ACATTTTTCGTTATTGCTCTTGA
38554	MIR-336: RNO-MIR-336			MI0000613				MIMAT0000576		AGACTAGATATGGAAGGGTGA
38555	MIR-338-3P: RNO-MIR-338; MMU-MIR-338-3P; HSA-MIR-338-3P	MI0000814	MI0000619	MI0000618		MIMAT0000763	MIMAT0000582	MIMAT0000581		TCAACAAAATCACTGATGCTGGA
38556	MIR-343: RNO-MIR-343			MI0000628				MIMAT0000591		TCTGGGCACACGGAGGGAGA
38557	MIR-344A-3P: RNO-MIR-344A-3P			MI0000629				MIMAT0000592		ACGGTCAGGCTTTGGCTAGATCA
38558	MIR-346: RNO-MIR-346			MI0000633				MIMAT0000596		AGAGGCAGGCACTCAGGCAGACA
38559	MIR-347: RNO-MIR-347			MI0000635				MIMAT0000598		TGGGCGACCCAGAGGGACA
38560	MIR-349: RNO-MIR-349			MI0000636				MIMAT0000599		AGAGGTTAAGACAGCAGGGCTG
38561	MIR-350: MMU-MIR-350; RNO-MIR-350		MI0000640	MI0000639			MIMAT0000605	MIMAT0000604		GTGAAAGTGTATGGGCTTTGTGAA
38562	MIR-374B-374C: HSA-MIR-374B; MMU-MIR-374; RNO-MIR-374; HSA-MIR-374C; MMU-MIR-374C	MI0005566;MI0016684	MI0004125;MI0014108	MI0003552		MIMAT0004955;MIMAT0018443	MIMAT0003727;MIMAT0014953	MIMAT0003208		CACTTAGCAGGTTGTATTATAT
38563	MIR-377: RNO-MIR-377			MI0003487				MIMAT0003123		CCAAAAGTTGCCTTTGTGTGAT
38564	MIR-421-5P: HSA-MIR-421-5P; MMU-MIR-421*; RNO-MIR-421	MI0003685	MI0005496	MI0001423			MIMAT0017273	MIMAT0001320		CAACAAACATTTAATGAGGCC
38565	MIR-489: RNO-MIR-489			MI0003477				MIMAT0003113		GCTGCCATATATGTGATGTCATT
38566	MIR-497: HSA-MIR-497; MMU-MIR-497; RNO-MIR-497	MI0003138	MI0004636	MI0003724		MIMAT0002820	MIMAT0003453	MIMAT0003383		TACAAACCACAGTGTGCTGCTG
38567	MIR-499-5P: HSA-MIR-499-5P; MMU-MIR-499; RNO-MIR-499	MI0003183	MI0004676	MI0003721		MIMAT0002870	MIMAT0003482	MIMAT0003381		AAACATCACTGCAAGTCTTAA
38568	MIR-501-5P: MMU-MIR-501-5P; RNO-MIR-501		MI0004703	MI0003480			MIMAT0003508	MIMAT0003116		TTTCACCCAGGGACAAAGGATT
38569	MIR-29B: HSA-MIR-29B; MMU-MIR-29B; RNO-MIR-29B	MI0000105;MI0000107	MI0000143;MI0000712	MI0000862;MI0000864		MIMAT0000100	MIMAT0000127	MIMAT0000801		AACACTGATTTCAAATGGTGCTA
38570	MIR-190: HSA-MIR-190; MMU-MIR-190; RNO-MIR-190	MI0000486	MI0000232	MI0000933		MIMAT0000458	MIMAT0000220	MIMAT0000865		ACCTAATATATCAAACATATCA
38571	MIR-328-3P: HSA-MIR-328; MMU-MIR-328; RNO-MIR-328A	MI0000804	MI0000603	MI0000602		MIMAT0000752	MIMAT0000565	MIMAT0000564		ACGGAAGGGCAGAGAGGGCCAG
38607	MIR-544: HSA-MIR-544	MI0003515				MIMAT0003164				GAACTTGCTAAAAATGCAGAAT
38609	MIR-545: HSA-MIR-545	MI0003516				MIMAT0003165				GCACACAATAAATGTTTGCTGA
38610	MIR-548C-3P: HSA-MIR-548C-3P	MI0003630				MIMAT0003285				GCAAAAGTAATTGAGATTTTTG
38611	MIR-548C-5P: HSA-MIR-548C-5P	MI0003630				MIMAT0004806				GGCAAAAACCGCAATTACTTTT
38612	MIR-550A*: HSA-MIR-550A*	MI0003600;MI0003601				MIMAT0003257				ATGTGCCTGAGGGAGTAAGACA
38613	MIR-550A: HSA-MIR-550A	MI0003600;MI0003601				MIMAT0004800				GGGCTCTTACTCCCTCAGGCACT
38614	MIR-551B: HSA-MIR-551B; MMU-MIR-551B; RNO-MIR-551B	MI0003575	MI0004131	MI0006343		MIMAT0003233	MIMAT0003890	MIMAT0005596		CTGAAACCAAGTATGGGTCGC
38616	MIR-556-5P: HSA-MIR-556-5P	MI0003562				MIMAT0003220				CTCATATTACAATGAGCTCATC
38621	MIR-576-5P: HSA-MIR-576-5P	MI0003583				MIMAT0003241				CAAAGACGTGGAGAAATTAGAAT
38622	MIR-576-3P: HSA-MIR-576-3P	MI0003583				MIMAT0004796				GATTCCAATTTTTCCACATCTT
38624	MIR-579: HSA-MIR-579	MI0003586				MIMAT0003244				AATCGCGGTTTATACCAAATGAA
38625	MIR-582-5P: HSA-MIR-582-5P; MMU-MIR-582-5P; RNO-MIR-582	MI0003589	MI0006127	MI0012595		MIMAT0003247	MIMAT0005291	MIMAT0012833		AGTAACTGGTTGAACAACTGTAA
38626	MIR-590-5P: HSA-MIR-590-5P; MMU-MIR-590-5P	MI0003602	MI0005519			MIMAT0003258	MIMAT0004895			CTGCACTTTTATGAATAAGCTC
38628	MIR-599: HSA-MIR-599; MMU-MIR-599	MI0003611	MI0012529			MIMAT0003267	MIMAT0012772			GTTTGATAAACTGACACAAC
38630	MIR-624: HSA-MIR-624	MI0003638				MIMAT0004807				AGGTAATACCAATACCTTGTG
38631	MIR-625: HSA-MIR-625	MI0003639				MIMAT0003294				AGGACTATAGAACTTTCCCCCT
38633	MIR-628-3P: HSA-MIR-628-3P	MI0003642				MIMAT0003297				TCGACTGCCACTCTTACTAGA
38634	MIR-629: HSA-MIR-629	MI0003643				MIMAT0004810				AGTTCTCCCAACGTAAACCCA
38635	MIR-636: HSA-MIR-636	MI0003651				MIMAT0003306				CTGCGGGCGGGACGAGCAAGCACA
38637	MIR-652: HSA-MIR-652; MMU-MIR-652; RNO-MIR-652	MI0003667	MI0004965	MI0006169		MIMAT0003322	MIMAT0003711	MIMAT0005342		TGCACAACCCTAGTGGCGCCATT
38639	MIR-653: HSA-MIR-653; MMU-MIR-653	MI0003674	MI0005557			MIMAT0003328	MIMAT0004943			CAGTAGAGATTGTTTCAACAC
38640	MIR-654-5P: HSA-MIR-654-5P	MI0003676				MIMAT0003330				GCACATGTTCTGCGGCCCACCA
38641	MIR-655: HSA-MIR-655	MI0003677				MIMAT0003331				AAAGAGGTTAACCATGTATTAT
38642	MIR-660: HSA-MIR-660	MI0003684				MIMAT0003338				CAACTCCGATATGCAATGGGTA
38643	MIR-663: HSA-MIR-663	MI0003672				MIMAT0003326				GCGGTCCCGCGGCGCCCCGCCT
38644	MIR-7: HSA-MIR-7; MMU-MIR-7A; RNO-MIR-7A	MI0000263;MI0000264;MI0000265	MI0000728;MI0000729	MI0000641;MI0000836		MIMAT0000252	MIMAT0000677	MIMAT0000606		ACAACAAAATCACTAGTCTTCCA
38645	MIR-92A: HSA-MIR-92A; MMU-MIR-92A; RNO-MIR-92A	MI0000093;MI0000094	MI0000580;MI0000719	MI0000878;MI0000879		MIMAT0000092	MIMAT0000539	MIMAT0000816		CAGGCCGGGACAAGTGCAATA
38648	MIR-92B: HSA-MIR-92B; MMU-MIR-92B; RNO-MIR-92B	MI0003560	MI0005521	MI0006167		MIMAT0003218	MIMAT0004899	MIMAT0005340		GGAGGCCGGGACGAGTGCAATA
38652	KSHV-MIR-K12-12*: KSHV-MIR-K12-12*				MI0004987				MIMAT0003712	CGGAGAGGAATGGTGGCCTGGT
38653	KSHV-MIR-K12-1: KSHV-MIR-K12-1				MI0002475				MIMAT0002182	GCTTACACCCAGTTTCCTGTAAT
38654	KSHV-MIR-K12-10A: KSHV-MIR-K12-10A				MI0002472				MIMAT0002179	GCCACTCGGGGGGACAACACTA
38655	KSHV-MIR-K12-10B: KSHV-MIR-K12-10B				MI0002473				MIMAT0002180	GCCACTCGGGGGGACAACACCA
38656	KSHV-MIR-K12-11: KSHV-MIR-K12-11				MI0002474				MIMAT0002181	TCGGACACAGGCTAAGCATTAA
38657	KSHV-MIR-K12-2: KSHV-MIR-K12-2				MI0002476				MIMAT0002183	CAGATCGACCCGGACTACAGTT
38659	KSHV-MIR-K12-3*: KSHV-MIR-K12-3*				MI0002483				MIMAT0002194	TGTCACATTCTGTGACCGCGA
38660	KSHV-MIR-K12-3: KSHV-MIR-K12-3				MI0002483				MIMAT0002193	TCGCTGCCGTCCTCAGAATGTGA
38661	KSHV-MIR-K12-4-3P: KSHV-MIR-K12-4-3P				MI0002482				MIMAT0002192	TCAGCTAGGCCTCAGTATTCTA
38662	KSHV-MIR-K12-4-5P: KSHV-MIR-K12-4-5P				MI0002482				MIMAT0002191	CCTAGAGTACTGCGGTTTAGCT
38663	KSHV-MIR-K12-5: KSHV-MIR-K12-5				MI0002481				MIMAT0002190	CCGGCAAGTTCCAGGCATCCTA
38664	KSHV-MIR-K12-6-3P: KSHV-MIR-K12-6-3P				MI0002480				MIMAT0002189	CTCAACAGCCCGAAAACCATCA
38665	KSHV-MIR-K12-6-5P: KSHV-MIR-K12-6-5P				MI0002480				MIMAT0002188	CCGATGGATTAGGTGCTGCTGG
38666	KSHV-MIR-K12-7: KSHV-MIR-K12-7				MI0002479				MIMAT0002187	AGCGCCAGCAACATGGGATCA
38667	KSHV-MIR-K12-8: KSHV-MIR-K12-8				MI0002478				MIMAT0002186	CGTGCTCTCTCAGTCGCGCCTA
38668	KSHV-MIR-K12-9: KSHV-MIR-K12-9				MI0002477				MIMAT0002185	TTACGCAGCTGCGTATACCCAG
38669	MGHV-MIR-M1-1: MGHV-MIR-M1-1				MI0001669				MIMAT0001564	AAAGGAAGTACGGCCATTTCTA
38670	MGHV-MIR-M1-2-3P: MGHV-MIR-M1-2-3P				MI0001670				MIMAT0001565	AAAGAGGGGGAGAGGGGGTCTG
38671	MGHV-MIR-M1-3: MGHV-MIR-M1-3				MI0001671				MIMAT0001566	AAGCGCAACTCCTGCTCACCTC
38672	MGHV-MIR-M1-4: MGHV-MIR-M1-4				MI0001672				MIMAT0001567	TAGAATAACACGTGCTCCTCGA
38673	MGHV-MIR-M1-5: MGHV-MIR-M1-5				MI0001673				MIMAT0001568	GAGACGACCCGATCTCAACTCT
38674	MGHV-MIR-M1-6: MGHV-MIR-M1-6				MI0001674				MIMAT0001569	AAAACCACCTCACACAGTTTCA
38675	MGHV-MIR-M1-7-3P: MGHV-MIR-M1-7-3P				MI0001675				MIMAT0001571	AATAAAGGTGGGCGCGATATC
38676	MGHV-MIR-M1-7-5P: MGHV-MIR-M1-7-5P				MI0001675				MIMAT0001570	AGGTTACCGCACCTCCACCTTT
38677	MGHV-MIR-M1-8: MGHV-MIR-M1-8				MI0001676				MIMAT0001572	GACCAAACCCCCAGTGAGTGCT
38678	MGHV-MIR-M1-9: MGHV-MIR-M1-9				MI0001677				MIMAT0001573	AAAAAGGTCCAGGCAAATGTGA
38679	LET-7D*: MMU-LET-7D*; RNO-LET-7D*; HSA-LET-7D*	MI0000065	MI0000405	MI0000601		MIMAT0004484	MIMAT0000384	MIMAT0000563		AGAAAGGCAGCAGGTCGTATAG
38680	MIR-741-3P: MMU-MIR-741		MI0005205				MIMAT0004236			TCTACATAGAATGGCATCTCTCA
38681	MIR-743B-3P: MMU-MIR-743B-3P		MI0005470				MIMAT0004840			TCTATTCAGCATGATGTCTTTC
38682	MIR-743B-5P: MMU-MIR-743B-5P; RNO-MIR-743B*		MI0005470	MI0006115			MIMAT0004839	MIMAT0017288		TGATGGACACCAGTCTGAACA
38683	MIR-742: MMU-MIR-742		MI0005206				MIMAT0004237			TTTACCCAGCATGGTGGCTTTC
38684	MIR-742*: MMU-MIR-742*; RNO-MIR-742-5P		MI0005206	MI0006161			MIMAT0004838			TGATTAGCAACCATGTGAGTA
38685	MIR-743A: MMU-MIR-743A		MI0005207				MIMAT0004238			TCTACTCAGCTTGGTGTCTTTC
38686	MIR-878-3P: MMU-MIR-878-3P		MI0005548				MIMAT0004933			TCTACCCAGTGTGGTGTCATGC
38687	MIR-878-5P: MMU-MIR-878-5P		MI0005548				MIMAT0004932			TGTCTTGACATCCAACTAGATA
38688	MIR-879: MMU-MIR-879; RNO-MIR-879		MI0005472	MI0006121			MIMAT0004842	MIMAT0005287		GGCTTAGAGCTATAAGCCTCT
38689	MIR-880: MMU-MIR-880		MI0005473				MIMAT0004844			TCTACTCAGAGAGGATGGAGTA
38690	MIR-881: MMU-MIR-881		MI0005474				MIMAT0004846			TCTATTCAGAAAAGACACAGTT
38691	MIR-770-3P: MMU-MIR-770-3P; RNO-MIR-770*		MI0004203	MI0006165			MIMAT0003891	MIMAT0017317		CCAGCTCCACGTCAGGCCCACG
38692	MIR-770-5P: MMU-MIR-770-5P; RNO-MIR-770-5P		MI0004203	MI0006165			MIMAT0004822	MIMAT0005338		CGTGGCCCAGACACGTGGTGCT
38693	MIR-673-3P: MMU-MIR-673-3P		MI0004601				MIMAT0004824			GGTGCACAGAACTCAGCCCCGGA
38694	MIR-673-5P: MMU-MIR-673-5P		MI0004601				MIMAT0003739			CTCCAAGGACCAGAGCTGTGAG
38695	MIR-882: MMU-MIR-882		MI0005475				MIMAT0004847			ACTAATGCGCTAACTCTCTCCT
38696	MIR-666-3P: MMU-MIR-666-3P; RNO-MIR-666*		MI0004553	MI0012617			MIMAT0004823	MIMAT0017371		AGCAGGCGATCACGCTGCAGCC
38697	MIR-883A-3P: MMU-MIR-883A-3P		MI0005476				MIMAT0004849			ATACTGAGAGCTGTTGCAGTTA
38698	MIR-883B-3P: MMU-MIR-883B-3P; RNO-MIR-883		MI0005477	MI0006126			MIMAT0004851	MIMAT0005290		ATACTGAGAGATGTTGCAGTTA
38699	MIR-883B-5P: MMU-MIR-883B-5P		MI0005477				MIMAT0004850			TGACTGCTACCCATTCTCAGTA
38700	MIR-654-5P: MMU-MIR-654-5P		MI0005520				MIMAT0004897			ACACATGTTCTGCAGCTTACCA
38701	MIR-875-3P: MMU-MIR-875-3P		MI0005551				MIMAT0004938			CATAGCCTCAGTATTTTCAGG
38702	MIR-876-3P: MMU-MIR-876-3P		MI0005480				MIMAT0004855			TGAATTACTTTGTAAACCACTA
38703	MIR-876-5P: MMU-MIR-876-5P		MI0005480				MIMAT0004854			TAGTGATTCACAGAGAAATCCA
38706	MIR-105: MMU-MIR-105		MI0005481				MIMAT0004856			ACCACAAGCATCTGAGCACTTGG
38708	MIR-106A: MMU-MIR-106A		MI0000406				MIMAT0000385			CTACCTGCACTGTTAGCACTTTG
38710	MIR-133A*: MMU-MIR-133A*; RNO-MIR-133A*		MI0000159;MI0000820	MI0000906			MIMAT0003473	MIMAT0017124		ATTTGGTTCCATTTTACCAGC
38714	MIR-155: MMU-MIR-155; RNO-MIR-155		MI0000177				MIMAT0000165			ACCCCTATCACAATTAGCATTAA
38715	MIR-17*: MMU-MIR-17*		MI0000687				MIMAT0000650			TACAAGTGCCCTCACTGCAGT
38717	MIR-183: HSA-MIR-183; MMU-MIR-183; RNO-MIR-183	MI0000273	MI0000225	MI0000928		MIMAT0000261	MIMAT0000212	MIMAT0000860		CAGTGAATTCTACCAGTGCCATA
38719	MIR-186: HSA-MIR-186; MMU-MIR-186; RNO-MIR-186	MI0000483	MI0000228	MI0000931		MIMAT0000456	MIMAT0000215	MIMAT0000863		AAGCCCAAAAGGAGAATTCTTTG
38720	MIR-18B: MMU-MIR-18B; RNO-MIR-18B		MI0005483				MIMAT0004858			CTAACAGCACTAGATGCACCTTA
38722	MIR-193B: MMU-MIR-193B		MI0005484				MIMAT0004859			AGCGGGACTTTGTGGGCCAGTT
38723	MIR-200B: HSA-MIR-200B; MMU-MIR-200B; RNO-MIR-200B	MI0000342	MI0000243	MI0000944		MIMAT0000318	MIMAT0000233	MIMAT0000875		GTCATCATTACCAGGCAGTATTA
38725	MIR-201: MMU-MIR-201; RNO-MIR-201		MI0000244	MI0012608			MIMAT0000234	MIMAT0012846		AAGAACAATGCCTTACTGAGTA
38727	MIR-204: HSA-MIR-204; MMU-MIR-204; RNO-MIR-204	MI0000284	MI0000247	MI0000946		MIMAT0000265	MIMAT0000237	MIMAT0000877		CAGGCATAGGATGACAAAGGGAA
38729	MIR-217: MMU-MIR-217; RNO-MIR-217		MI0000731	MI0000956			MIMAT0000679	MIMAT0000887		ATCCAGTCAGTTCCTGATGCAGTA
38731	MIR-220: MMU-MIR-220 (DELETED IN MIRBASE 16.0)									AAGTGTCTGACACTGTGGTGG
38733	MIR-224: MMU-MIR-224		MI0000711				MIMAT0000671			TAAACGGAACCACTAGTGACTTA
38735	MIR-28-3P: MMU-MIR-28*		MI0000690				MIMAT0004661			TCCAGCAGCTCACAATCTAGTG
38736	MIR-290-5P: MMU-MIR-290-5P; RNO-MIR-290		MI0000388	MI0000964			MIMAT0000366	MIMAT0000893		AAAAAGTGCCCCCATAGTTTGAG
38737	MIR-290-3P: MMU-MIR-290-3P		MI0000388				MIMAT0004572			GGGCTTAAAACTAGGCGGCACTTT
38739	MIR-291A-3P: MMU-MIR-291A-3P; RNO-MIR-291A-3P		MI0000389	MI0000965			MIMAT0000368	MIMAT0000895		GGCACACAAAGTGGAAGCACTTT
38741	MIR-291B-3P: MMU-MIR-291B-3P		MI0003539				MIMAT0003190			GACAAACAAAATGGATGCACTTT
38744	MIR-291B-5P: MMU-MIR-291B-5P		MI0003539				MIMAT0003189			GGAGAGGGCCTCCACTTTGATC
38746	MIR-292-3P: MMU-MIR-292-3P; RNO-MIR-292-3P		MI0000390	MI0000966			MIMAT0000370	MIMAT0000897		ACACTCAAAACCTGGCGGCACTTT
38748	MIR-297A: MMU-MIR-297A; HSA-MIR-297	MI0005775	MI0000395;MI0000397;MI0005488;MI0005489;MI0005490;MI0005491			MIMAT0004450	MIMAT0000375			ACATGCACATGCACACATACAT
38749	MIR-297C: MMU-MIR-297C		MI0005492				MIMAT0004865			ACATGTACATGCACACATACAT
38751	MIR-298: MMU-MIR-298; RNO-MIR-298		MI0000398	MI0000969			MIMAT0000376	MIMAT0000900		GGGAAGAACAGCCCTCCTCTGCC
38752	MIR-299-3P: MMU-MIR-299; RNO-MIR-299*; RNO-MIR-3563-3P		MI0000399	MI0000970;MI0015425			MIMAT0004577	MIMAT0017166;MIMAT0017834		AAGCGGTTTACCGTCCCACATA
38755	MIR-302B*: MMU-MIR-302B*		MI0003716				MIMAT0003373			AGAAAGCATTCCCATGTTAAAGT
38756	MIR-302C: HSA-MIR-302C; RNO-MIR-302C; MMU-MIR-302C	MI0000773	MI0003717			MIMAT0000717	MIMAT0003376			CCACTGAAACATGGAAGCACTT
38757	MIR-302C*: MMU-MIR-302C*		MI0003717				MIMAT0003375			CAGCAGGTAACCCCATGTTAAA
38759	MIR-325-3P: MMU-MIR-325; RNO-MIR-325-3P		MI0000597	MI0000596			MIMAT0004640	MIMAT0004639		TTGATAGGAGGTGCTCAATAAA
38760	MIR-327: MMU-MIR-327		MI0005493				MIMAT0004867			ATCCTCATGCCCCTCAAGT
38762	MIR-337-5P: MMU-MIR-337-5P; RNO-MIR-337*		MI0000615	MI0000614			MIMAT0004644	MIMAT0017035		AACTCCTGCATGACGCCGTTC
38763	MIR-339-3P: MMU-MIR-339-3P		MI0000621				MIMAT0004649			CGGCTCTGTCGCCGAGGCGCTCA
38764	MIR-341: MMU-MIR-341; RNO-MIR-341		MI0000625	MI0000624			MIMAT0000588	MIMAT0000587		ACCGACCGACCGATCGACCGA
38765	MIR-343: MMU-MIR-343		MI0005494				MIMAT0004868			TCTGGGCACATGAAGGGAGA
38767	MIR-345-5P: MMU-MIR-345-5P; RNO-MIR-345-5P		MI0000632	MI0000631			MIMAT0000595	MIMAT0000594		AAGCACTGGACTAGGGGTCAGC
38769	MIR-34B-5P: MMU-MIR-34B-5P; RNO-MIR-34B		MI0000404	MI0000875			MIMAT0000382	MIMAT0000813		ACAATCAGCTAATTACACTGCCT
38773	MIR-362-3P: MMU-MIR-362-3P; RNO-MIR-362-3P		MI0000763				MIMAT0004684			TGAATCCTTGAACAGGTGTGTT
38774	MIR-362-5P: MMU-MIR-362-5P; RNO-MIR-362-5P		MI0000763	MI0012590			MIMAT0000706	MIMAT0012828		ATTCACACCTAGGTTCCAAGGATT
38776	MIR-582-3P: MMU-MIR-582-3P; RNO-MIR-582*		MI0006127	MI0012595			MIMAT0005292	MIMAT0017360		TTGGGTTCAGTTGTTCAACAGG
38782	MIR-376B: MMU-MIR-376B; RNO-MIR-376B		MI0001162	MI0003544			MIMAT0001092	MIMAT0003196		AAAGTGGATGTTCCTCTATGAT
38785	MIR-376C: MMU-MIR-376C; RNO-MIR-376C; (MMU-MIR-368); (RNO-MIR-368)		MI0003533	MI0003543			MIMAT0003183	MIMAT0003194		ACGTGAAATTTCCTCTATGTT
38787	MIR-384-5P: MMU-MIR-384-5P; RNO-MIR-384-5P		MI0001146	MI0006142			MIMAT0004745	MIMAT0005309		ACATTGCCTAGGAATTGTTTACA
38789	MIR-410: HSA-MIR-410; MMU-MIR-410; RNO-MIR-410	MI0002465	MI0001161	MI0006143		MIMAT0002171	MIMAT0001091	MIMAT0005311		AACAGGCCATCTGTGTTATATT
38791	MIR-412: HSA-MIR-412; MMU-MIR-412-3P; RNO-MIR-412	MI0002464	MI0001164	MI0003488		MIMAT0002170	MIMAT0001094	MIMAT0003124		ACGGCTAGTGGACCAGGTGAAGT
38793	MIR-431: HSA-MIR-431; MMU-MIR-431; RNO-MIR-431	MI0001721	MI0001524	MI0001722		MIMAT0001625	MIMAT0001418	MIMAT0001626		CCTGCATGACGGCCTGCAAGACA
38794	MIR-433-5P: MMU-MIR-433* (MMU-MIR-433-5P)		MI0001525				MIMAT0001419			GAATAATGACAGGCTCACCGTA
38796	MIR-434-3P: MMU-MIR-434-3P; RNO-MIR-434		MI0001526	MI0006147			MIMAT0001422	MIMAT0005315		AGGAGTCGAGTGATGGTTCAAA
38798	MIR-434-5P: MMU-MIR-434-5P; RNO-MIR-434*		MI0001526	MI0006147			MIMAT0001421	MIMAT0017307		TGGTTCAAACCATGAGTCGAGC
38799	MIR-449C: MMU-MIR-449C		MI0004645				MIMAT0003460			CCAGCTAGCAATGCACTGCCT
38800	MIR-449B: MMU-MIR-449B		MI0005547				MIMAT0005447			GCCAGCTAACAACACTGCCT
38802	MIR-450B-3P: MMU-MIR-450B-3P		MI0004705				MIMAT0003512			ATGCATGCAAAATGTTCCCAAT
38803	MIR-450B-5P: MMU-MIR-450B-5P		MI0004705				MIMAT0003511			TATTCAGGAACATACTGCAAAA
38804	MIR-453: MMU-MIR-453		MI0005497				MIMAT0004870			TGCAAGCTCACTATGAGGCAACCT
38806	MIR-463*: MMU-MIR-463*; RNO-MIR-463*		MI0002398	MI0006149			MIMAT0002104	MIMAT0017309		TGATGGACAACAAATTAGGTA
38807	MIR-463: MMU-MIR-463		MI0002398				MIMAT0004758			CTACCTTATATGGTGTCTATCA
38808	MIR-464: MMU-MIR-464		MI0002399				MIMAT0002105			TATCTCACAGAATAAACTTGGTA
38809	MIR-465A-465B-465C-3P: MMU-MIR-465A-3P; MMU-MIR-465B-3P; MMU-MIR-465C-3P		MI0002400;MI0005498;MI0005499;MI0005500;MI0005501				MIMAT0004217;MIMAT0004872;MIMAT0004874			TCTACTTAGAAAGGCCCTGATC
38810	MIR-465B-5P: MMU-MIR-465B-5P		MI0005498;MI0005499				MIMAT0004871			CAGATCAGCACCATTCTAAATA
38811	MIR-465C-5P: MMU-MIR-465C-5P		MI0005500;MI0005501				MIMAT0004873			CAGATCAGCGCCATTCTAAATA
38812	MIR-465D: MMU-MIR-465D									CACATCAGTACCATTCTAAATA
38814	MIR-466A-466P-5P: MMU-MIR-466A-5P; MMU-MIR-466P-5P		MI0002401;MI0014078				MIMAT0004759;MIMAT0014891			TATGTACATGTACACACACATA
38815	MIR-466A-466B-466C-466E-466P-3P: MMU-MIR-466A-3P; MMU-MIR-466B-3P; MMU-MIR-466C-3P; MMU-MIR-466E-3P; MMU-MIR-466P-3P		MI0002401;MI0005502;MI0005505;MI0005506;MI0005503;MI0014078;MI0014112;MI0014063;MI0014070;MI0014057;MI0014060;MI0014067;MI0005504				MIMAT0002107;MIMAT0004876;MIMAT0004878;MIMAT0004880;MIMAT0014892			TCTTATGTGTGCGTGTATGTATA
38816	MIR-466B-5P-466K-466BO-5P: MMU-MIR-466B-5P; MMU-MIR-466K; MMU-MIR-466O-5P		MI0005502;MI0005503;MI0005504;MI0006292;MI0014060;MI0014063;MI0014067;MI0014070;MI0014112;MI0014052				MIMAT0004875;MIMAT0005845;MIMAT0014885			CATGTACATGTACACACACATC
38817	MIR-466C-5P: MMU-MIR-466C-5P		MI0005505;MI0014057				MIMAT0004877			TATGTACATGCACACACACATC
38818	MIR-466D-466N-5P: MMU-MIR-466D-5P; MMU-MIR-466N-5P		MI0005546;MI0014079				MIMAT0004930;MIMAT0014893			CATGTACATGTACGCACACACA
38819	MIR-466E-466B-466O-5P: MMU-MIR-466E-5P; MMU-MIR-466B-5P; MMU-MIR-466O-5P		MI0005506;MI0005502;MI0005503;MI0005504;MI0014060;MI0014063;MI0014067;MI0014070;MI0014112;MI0014052				MIMAT0004879;MIMAT0004875;MIMAT0014885			TATGTACATGTACACACACATC
38820	MIR-466F-5P: MMU-MIR-466F-5P (MMU-MIR-466F)		MI0005507;MI0005508;MI0005509;MI0006291				MIMAT0004881;MIMAT0005844			CATGCACATGCACACACACGTA
38821	MIR-466G: MMU-MIR-466G		MI0005510				MIMAT0004883			TGTGTGTGCATGTGTCTGTAT
38822	MIR-466H-5P: MMU-MIR-466H-5P		MI0005511				MIMAT0004884			TACACACAAGCACATGCACACA
38824	MIR-467A*-467D*: MMU-MIR-467A*; MMU-MIR-467D*		MI0002402;MI0005513;MI0014076;MI0014053;MI0014056;MI0014059;MI0014062;MI0014065;MI0014069;MI0014072;MI0014074				MIMAT0002108;MIMAT0004887			GTGTAGGTGTGTGTATGTATAT
38825	MIR-467A-467B: MMU-MIR-467A; MMU-MIR-467B; RNO-MIR-467A		MI0002402;MI0004671				MIMAT0003409;MIMAT0005448			CGCATATACATGCAGGCACTTA
38826	MIR-467B*: MMU-MIR-467B*		MI0004671				MIMAT0003478			GTGTTGGTGTGTGTATGTATAT
38827	MIR-467E: MMU-MIR-467E		MI0006128				MIMAT0005293			ACATATACATGCTCACACTTAT
38828	MIR-467C: MMU-MIR-467C		MI0005512				MIMAT0004885			CACATATACATGCACGCACTTA
38829	MIR-467D: MMU-MIR-467D		MI0005513				MIMAT0004886			CGCATATACATGCGCGCACTTA
38830	MIR-468: MMU-MIR-468		MI0002403				MIMAT0002109			CAGACACACGCACATCAGTCATA
38831	MIR-469: MMU-MIR-469		MI0002404				MIMAT0002110			GGACACCAAGATCAATGAAAGAGGCA
38833	MIR-470: MMU-MIR-470		MI0002405				MIMAT0002111			ACTCACCAGTGCCAGTCCAAGAA
38834	MIR-471-5P: MMU-MIR-471-5P; RNO-MIR-471		MI0002406	MI0006150			MIMAT0002112	MIMAT0005318		TGTGAAAAGCACTATACTACGTA
38836	MIR-483-3P: MMU-MIR-483*; RNO-MIR-483		MI0003484	MI0003485			MIMAT0003120	MIMAT0003121		ACAAGACGGGAGGGGAGGAGTGA
38838	MIR-483-5P: MMU-MIR-483; RNO-MIR-483-5P		MI0003484	MI0003485			MIMAT0004782			CTCCCTTCTCTTCTCCCGTCTT
38840	MIR-488*: MMU-MIR-488*		MI0004633				MIMAT0003449			TTGAGAGTGCTATTATCTGGG
38841	MIR-488: MMU-MIR-488; RNO-MIR-488		MI0004633	MI0006168			MIMAT0003450	MIMAT0005341		GACCAAGAAACAGCCTTTCAA
38843	MIR-493: MMU-MIR-493		MI0005514				MIMAT0004888			CCTGGCACACAGTAGGACCTTCA
38847	MIR-500-3P: MMU-MIR-500; RNO-MIR-500		MI0004702	MI0006153			MIMAT0003507	MIMAT0005321		TGAACCCTTGCCCAGGTGCATT
38849	MIR-503: MMU-MIR-503; RNO-MIR-503		MI0003538	MI0003555			MIMAT0003188	MIMAT0003213		CTGCAGTACTGTTCCCGCTGCTA
38850	MIR-509-3P: MMU-MIR-509-3P		MI0005516				MIMAT0004891			CCATTACAGAAATGTCAATCA
38851	MIR-509-5P: MMU-MIR-509-5P		MI0005516				MIMAT0004890			ATGATTGCCACATTCTGGAGTA
38852	MIR-511-5P: MMU-MIR-511-5P; RNO-MIR-511		MI0005554	MI0012591			MIMAT0004940	MIMAT0012829		TGAGTGCAGAGCAAAAGGCAT
38853	MIR-540-5P: MMU-MIR-540-5P; RNO-MIR-540-5P		MI0003518	MI0003524			MIMAT0004786			ACAGAGTCAGAGGGTGACCCTTG
38855	MIR-541-5P: MMU-MIR-541; RNO-MIR-541		MI0003521	MI0003527			MIMAT0003170	MIMAT0003177		AGTGTGACCAACATCAGAATCCCTT
38859	MIR-544-3P: MMU-MIR-544-3P; RNO-MIR-544		MI0005555	MI0012593			MIMAT0004941	MIMAT0012831		GAGCTTGCTAAAAATGCAGAAT
38860	MIR-546: MMU-MIR-546		MI0003517				MIMAT0003166			GACTCCGTGCCACCAT
38861	MIR-547: MMU-MIR-547		MI0003523				MIMAT0003173			TCACTCAAAGATGTACCAAG
38863	MIR-598-3P: MMU-MIR-598; RNO-MIR-598-3P		MI0005556	MI0006155			MIMAT0004942	MIMAT0005325		TAACGATGACGACGATGACGTA
38864	MIR-669A-669P-5P: MMU-MIR-669A-5P; MMU-MIR-669P		MI0004523;MI0004667;MI0004668;MI0014064;MI0014054;MI0014055;MI0014058;MI0014061;MI0014066;MI0014068;MI0014071;MI0014073;MI0014075;MI0014077				MIMAT0003477;MIMAT0014889			ACATGAACATGCACACACAACT
38865	MIR-669B: MMU-MIR-669B		MI0004666				MIMAT0003476			ACATGCACATGCACACAAAACT
38866	MIR-669C: MMU-MIR-669C		MI0004673				MIMAT0003479			ACACACATCCACACACAACTAT
38867	MIR-677: MMU-MIR-677		MI0004634				MIMAT0003451			TCAGAAGCTAATCATCACTGAA
38868	MIR-678: MMU-MIR-678		MI0004635				MIMAT0003452			CCTCCAGTCCTTGCACCGAGAC
38869	MIR-679-5P: MMU-MIR-679-5P		MI0004638				MIMAT0003455			ACCAAGAGTCACCTCACAGTCC
38870	MIR-680: MMU-MIR-680		MI0004640;MI0004641;MI0004642				MIMAT0003457			CCCCCATGTCAGCAGATGCCC
38871	MIR-681: MMU-MIR-681		MI0004643				MIMAT0003458			AGCTGCCTGCCAGCGAGGCTG
38872	MIR-682: MMU-MIR-682		MI0004644				MIMAT0003459			CAGACTTCACTGTGACTGCAG
38873	MIR-683: MMU-MIR-683		MI0004646				MIMAT0003461			GAGGACACAGCTTACAGCAGG
38874	MIR-684: MMU-MIR-684		MI0004647;MI0004648				MIMAT0003462			TTGACTTGAAGGGAAAACT
38875	MIR-685: MMU-MIR-685; RNO-MIR-685 (DELETED IN MIRBASE 15.0)									GTGCCTCACCTCAGCCATTGA
38876	MIR-686: MMU-MIR-686		MI0004650				MIMAT0003464			TCTTCACCGTCTGGGAAGCAAT
38877	MIR-687: MMU-MIR-687		MI0004652				MIMAT0003466			TCATTGCTGCATTCCAGGATAG
38878	MIR-688: MMU-MIR-688		MI0004653				MIMAT0003467			GAATAAGTAGTCGCCTGCGA
38879	MIR-689: MMU-MIR-689 (DELETED IN MIRBASE 16.0)									GGACCCCGCCGAGCGGGGACG
38880	MIR-690: MMU-MIR-690		MI0004658				MIMAT0003469			TTTGGTTGTGAGCCTAGCCTTT
38881	MIR-691: MMU-MIR-691		MI0004659				MIMAT0003470			TTTTCTGCCTCTCTTCAGGAAT
38882	MIR-692: MMU-MIR-692		MI0004660;MI0004661				MIMAT0003471			GAGTGAGGCGCTCAAAGAGAT
38883	MIR-693-5P: MMU-MIR-693-5P		MI0004662				MIMAT0003472			GAAAACTTTCGGATGTGGCTG
38884	MIR-694: MMU-MIR-694		MI0004664				MIMAT0003474			CTTCAGGCAACATTTTCAG
38885	MIR-695: MMU-MIR-695		MI0004675				MIMAT0003481			TTCAGTCACCTATGCCCAATCT
38886	MIR-696: MMU-MIR-696		MI0004677				MIMAT0003483			CCCACAGCAAGCACACGC
38887	MIR-697: MMU-MIR-697		MI0004681				MIMAT0003487			TCTCCACAGGACCAGGATGTT
38888	MIR-698: MMU-MIR-698		MI0004682				MIMAT0003488			AGGGAAGGAAACGAGAATG
38890	MIR-700: MMU-MIR-700		MI0004684				MIMAT0003490			GGTGGACTCGGTTCCCGCGTG
38891	MIR-701: MMU-MIR-701		MI0004685				MIMAT0003491			TCCATCTATTTCAGCGGCTAA
38892	MIR-702: MMU-MIR-702		MI0004686				MIMAT0003492			GAGCGGGGTAAAGGGTGGGCA
38893	MIR-703: MMU-MIR-703		MI0004687				MIMAT0003493			TTCTTTCCTTCTGAAGGTTTT
38894	MIR-704: MMU-MIR-704		MI0004688				MIMAT0003494			CTAGGAGCAGAGCACATGTCT
38895	MIR-705: MMU-MIR-705		MI0004689				MIMAT0003495			TGCCCACCCCACCTCCCACC
38896	MIR-706: MMU-MIR-706		MI0004690				MIMAT0003496			TTTTTTGAGACAGGGTTTCTCT
38897	MIR-707: MMU-MIR-707		MI0004691				MIMAT0003497			CGTAGGCAAGCGGCATGACTG
38899	MIR-709: MMU-MIR-709		MI0004693				MIMAT0003499			TCCTCCTGCCTCTGCCTCC
38900	MIR-710: MMU-MIR-710		MI0004694				MIMAT0003500			CTCAACTCTCCCCAAGACTTGG
38901	MIR-711: MMU-MIR-711		MI0004695				MIMAT0003501			CTTACATCTCTCCCCGGGTCCC
38902	MIR-712: MMU-MIR-712		MI0004696				MIMAT0003502			GGTACCGCCCGGGTGAAGGAG
38903	MIR-713: MMU-MIR-713		MI0004698				MIMAT0003504			GCTGTGTGCCTTCAGTGCA
38904	MIR-714: MMU-MIR-714		MI0004699				MIMAT0003505			GCGACCGACCGGCCCTCGTCG
38905	MIR-715: MMU-MIR-715		MI0004700				MIMAT0003506			CACGCGGGGGTGTGCACGGAG
38906	MIR-717: MMU-MIR-717		MI0004704				MIMAT0003510			AGAGAAGGTATCTCTGTCTGAG
38907	MIR-718: MMU-MIR-718		MI0004707				MIMAT0003514			CGACACCCGGCCGGGCGGAAG
38908	MIR-719: MMU-MIR-719		MI0004651				MIMAT0003465			AACATTTTTCTGTAGCCGAGAT
38909	MIR-720: MMU-MIR-720; HSA-MIR-720	MI0006654	MI0004678			MIMAT0005954	MIMAT0003484			TGGAGGCCCCAGCGAGAT
38910	MIR-721: MMU-MIR-721		MI0004708				MIMAT0003515			TTCCCCCTTTTAATTGCACTG
38912	MIR-7B: MMU-MIR-7B; RNO-MIR-7B		MI0000730	MI0000837			MIMAT0000678	MIMAT0000780		ACAACAAAATCACAAGTCTTCCA
38923	EBV-MIR-BART20-5P_3: EBV-MIR-BART20-5P				MI0004993				MIMAT0003719	GGAATGAAGACATGCCTGCT
38937	MIR-1*: RNO-MIR-1*; MMU-MIR-1-2*		MI0000652	MI0003489			MIMAT0017047	MIMAT0003162		GGGTACATAAAGAAGTATGTGC
38938	MIR-1: RNO-MIR-1			MI0003489				MIMAT0003125		ATACACACTTCTTTACATTCCA
38939	MIR-741-3P: RNO-MIR-741-3P			MI0015477				MIMAT0017902		TCTACATAGCGTGGCATCTTTCA
38940	MIR-743B-3P: RNO-MIR-743B			MI0006115				MIMAT0005280		TCTATTCAGTATGGTGTCTTTC
38941	MIR-742: RNO-MIR-742			MI0006161				MIMAT0005333		TTTACCCAACATGGTGGCTTTC
38942	MIR-871: RNO-MIR-871			MI0006116				MIMAT0005281		TGTGACCGGCACCAATCTGAATA
38943	MIR-743A: RNO-MIR-743A			MI0006162				MIMAT0005334		TCTACCCAGTTTGGCGTCTTTC
38944	MIR-878-3P: RNO-MIR-878-3P			MI0006120				MIMAT0005286		TCTACCCAGTATGGTGTCATGC
38945	MIR-878-5P: RNO-MIR-878			MI0006120						TGACTGACAGCCAACTAGATA
38946	MIR-532-5P: RNO-MIR-532-5P			MI0006154				MIMAT0005322		ACAGTCCTACACTCAAGGCATG
38947	MIR-880: RNO-MIR-880			MI0006122				MIMAT0005288		TCTACTCAGAATGAATGGAGTA
38948	MIR-881: RNO-MIR-881			MI0006123				MIMAT0005289		TCTATTCAGAAATGCCACAGTT
38949	MIR-673-3P: RNO-MIR-673*			MI0006158				MIMAT0017313		GGTGCACAGAACTCAGTCCCGGA
38950	MIR-673-5P: RNO-MIR-673			MI0006158				MIMAT0005328		CTCCAAGGACCGGAGCTGTGAG
38951	MIR-882A: RNO-MIR-882A									GCTAATGCTCTAACATTCCCAT
38952	MIR-882B: RNO-MIR-882B									GCTAATGCTCTAACATTGCCAT
38953	MIR-190B: RNO-MIR-190B			MI0006135				MIMAT0005302		AACCTAATATCAAACATATCA
38954	MIR-590-3P: RNO-MIR-590-3P									ACCAGCTCATACATAAAATTA
38955	MIR-590-5P: RNO-MIR-590-5P									CTGTACTTTTATGAGCAAGTTC
38956	MIR-654-3P: RNO-MIR-654-3P									AAGGTGACGGTCAGCAGACATA
38957	MIR-654-5P: RNO-MIR-654-5P									ACACATGTTCTGCAGTTCACCA
38958	MIR-875-3P: RNO-MIR-875-3P									CGCAGCCTCAGTGTTTTCAGG
38959	MIR-876-3P: RNO-MIR-876-3P									TGAATTACTTTGCAAACCACCA
38960	MIR-876-5P: RNO-MIR-876			MI0012605				MIMAT0012843		TGGTGATTCACAGAGAAATCCA
38961	MIR-101B: MMU-MIR-101B; RNO-MIR-101B		MI0000649	MI0000648			MIMAT0000616	MIMAT0000615		CTTCAGCTATCACAGTACTGTA
38962	MIR-105: RNO-MIR-105			MI0012587				MIMAT0012825		ACCACAGACATCTGAGCACTTGA
38964	MIR-140-3P: HSA-MIR-140-3P; MMU-MIR-140*; RNO-MIR-140*	MI0000456	MI0000165	MI0000611		MIMAT0004597	MIMAT0000152	MIMAT0000574		TGTCCGTGGTTCTACCCTGTGGTA
38965	MIR-151-3P: MMU-MIR-151-3P; RNO-MIR-151*		MI0000173	MI0000647			MIMAT0000161	MIMAT0000614		CCTCAAGGAGCCTCAGTCTAGT
38966	MIR-151-5P: HSA-MIR-151-5P; MMU-MIR-151-5P; RNO-MIR-151	MI0000809	MI0000173	MI0000647		MIMAT0004697	MIMAT0004536	MIMAT0000613		TACTAGACTGTGAGCTCCTCGA
38967	MIR-196C: RNO-MIR-196C			MI0006136				MIMAT0005303		CCCAACAACACGAAACTACCTA
38969	MIR-202-3P: RNO-MIR-202*			MI0012584				MIMAT0017355		TTTTCCCATGCGCTATACCTCT
38970	MIR-20A*: RNO-MIR-20A*			MI0000638				MIMAT0000603		TGTAAGTGCTCGTAATGCAGT
38972	MIR-20B*: RNO-MIR-20B-3P			MI0003554				MIMAT0003212		CAGAAGTGCTCACACTGCAGT
38973	MIR-22*: RNO-MIR-22*; HSA-MIR-22*; MMU-MIR-22*	MI0000078	MI0000570	MI0000851		MIMAT0004495	MIMAT0004629	MIMAT0003152		AAAGCTTGCCACTGAAGAACT
38974	MIR-290-3P: RNO-MIR-290-3P			MI0000964						GGCCCTAAAACCTGGCGGCACTTT
38976	MIR-291B-3P: RNO-MIR-291B			MI0015417				MIMAT0017822		ACTAACAAAATGGATGCACTTT
38977	MIR-291B-5P: RNO-MIR-291B-5P									GGAGAGGGCCTCCACTTTGATG
38978	MIR-293-3P: RNO-MIR-293*			MI0012609				MIMAT0017365		ACACTGCAAACTTTGCGGCACT
38979	MIR-294-3P: RNO-MIR-294-3P			MI0012610						ACACACAAAATGGAAGCACTTT
38980	MIR-295-3P: RNO-MIR-295*			MI0012611;MI0015968				MIMAT0017366		ACACCCAAAAGTAGTAGCACTTT
38981	MIR-297C: RNO-MIR-297C									ACATGTACATACACACATACAT
38982	MIR-29C*: HSA-MIR-29C*; MMU-MIR-29C*; RNO-MIR-29C*	MI0000735	MI0000577	MI0000865		MIMAT0004673	MIMAT0004632	MIMAT0003154		GAACACCAGGAGAAATCGGTCA
38983	MIR-301A: HSA-MIR-301A; MMU-MIR-301A; RNO-MIR-301A	MI0000745	MI0000401	MI0000593		MIMAT0000688	MIMAT0000379	MIMAT0000552		ATGCTTTGACAATACTATTGCACTG
38984	MIR-322*: RNO-MIR-322*; MMU-MIR-322*		MI0000590	MI0000589			MIMAT0000549	MIMAT0000547		TGTTGCAGCGCTTCATGTTT
38985	MIR-323-3P: HSA-MIR-323-3P; MMU-MIR-323-3P; RNO-MIR-323	MI0000807	MI0000592	MI0000591		MIMAT0000755	MIMAT0000551	MIMAT0000550		AGAGGTCGACCGTGTAATGTGC
38986	MIR-337-3P: MMU-MIR-337-3P; RNO-MIR-337; (HSA-MIR-337-3P)	MI0000806	MI0000615	MI0000614		MIMAT0000754	MIMAT0000578	MIMAT0000577		AAAGGCATCATATAGGAGCTGAA
38988	MIR-339-3P: RNO-MIR-339-3P			MI0000620				MIMAT0004648		TGGCTCTGTCGTCGAGGCGCTCA
38989	MIR-340-3P: RNO-MIR-340-3P; MMU-MIR-340-3P; HSA-MIR-340*	MI0000802	MI0000623	MI0000622		MIMAT0000750	MIMAT0000586	MIMAT0000585		GGCTATAAAGTAACTGAGACGGA
38991	MIR-342-3P: HSA-MIR-342-3P; MMU-MIR-342-3P; RNO-MIR-342-3P	MI0000805	MI0000627	MI0000626		MIMAT0000753	MIMAT0000590	MIMAT0000589		GACGGGTGCGATTTCTGTGTGAGA
38992	MIR-344-5P: MMU-MIR-344*; RNO-MIR-344A-5P; RNO-MIR-344A		MI0000630	MI0000629;MI0015432			MIMAT0017038	MIMAT0004654;MIMAT0017842		CCTGGAATCTAGCCAGGAGCCTGA
38995	MIR-351: RNO-MIR-351; MMU-MIR-351		MI0000643	MI0000642			MIMAT0000609	MIMAT0000608		CAGGCTCAAAGGGCTCCTCAGGGA
38996	MIR-352: RNO-MIR-352			MI0000644				MIMAT0000610		TACTATGCAACCTACTACTCT
38998	MIR-363*: RNO-MIR-363*; HSA-MIR-363*	MI0000764		MI0003553		MIMAT0003385		MIMAT0003209		AAATTGCATCGTGATCCACCCG
39000	MIR-376A*: RNO-MIR-376A*; HSA-MIR-376A*; MMU-MIR-376A*	MI0000784	MI0000793	MI0003545		MIMAT0003386	MIMAT0003387	MIMAT0003197		CTCATAGAAGGAGAATCTACC
39002	MIR-376B*: RNO-MIR-376B-5P; MMU-MIR-376B*		MI0001162	MI0003544			MIMAT0003388	MIMAT0003195		AACCATAGAAGGAATATCCAC
39005	MIR-382*: RNO-MIR-382*; MMU-MIR-382*		MI0000799	MI0003548			MIMAT0004691	MIMAT0003202		AAGTGTTGTCCGTGAATGATT
39008	MIR-378: HSA-MIR-378; MMU-MIR-378; RNO-MIR-378	MI0000786	MI0000795	MI0003719		MIMAT0000732	MIMAT0003151	MIMAT0003379		GCCTTCTGACTCCAAGTCCAGT
39009	MIR-449B: RNO-MIR-449B									GCCAGCTAACAACACACTGCCT
39011	MIR-450A-5P: RNO-MIR-450A			MI0001654				MIMAT0001547		ACATTAGGAACACATCGCAAAA
39012	MIR-450B-5P: RNO-MIR-450B-5P									TATACAGGAACATACTGCAAAA
39013	MIR-453: RNO-MIR-453									TGCAAACTCACTATGGACAACCT
39014	MIR-463: RNO-MIR-463			MI0006149				MIMAT0005317		CTACCCAAATTGGCGTCTATCA
39015	MIR-465-3P: RNO-MIR-465*			MI0012612				MIMAT0017367		TCTACTCAGAAAGGCACTGATC
39016	MIR-465-5P: RNO-MIR-465			MI0012612				MIMAT0012850		TCACACCAGCACCGTTCTAAATA
39017	MIR-466B-5P: RNO-MIR-466B			MI0006112;MI0006113				MIMAT0005278		CATGGACATACACACACACATA
39018	MIR-466C-5P: RNO-MIR-466C			MI0006114				MIMAT0005279		CATGTACATGCACACATCACA
39020	MIR-504: RNO-MIR-504			MI0012592				MIMAT0012830		GACAGAGTGCAGACCAGGGTCT
39022	MIR-509-3P: RNO-MIR-509-3P									CCACTGCAGACATGTCAATCA
39023	MIR-509-5P: RNO-MIR-509-5P									ATGATTGCCATATTCTGGAGTA
39025	MIR-547: RNO-MIR-547			MI0012613				MIMAT0012851		TCTCACTTAAAGAAGTACCAAT
39026	MIR-653: RNO-MIR-653			MI0012600				MIMAT0012838		CAGTAGAGAATGTTTCAACAC
39027	MIR-664-3P: RNO-MIR-664; MMU-MIR-664		MI0012531	MI0003722;MI0003723			MIMAT0012774	MIMAT0003382		TAGGCTGGGGAGTAAATGAATA
39029	MIR-7-1*: RNO-MIR-7A-1*; HSA-MIR-7-1*; MMU-MIR-7A-1*	MI0000263	MI0000728	MI0000641		MIMAT0004553	MIMAT0004670	MIMAT0000607		TATGGCAGACTGTGATTTGTTG
39088	EBV-MIR-BART10: EBV-MIR-BART10				MI0003732				MIMAT0003420	ACAGCCAACTCCATGGTTATGTA
39089	EBV-MIR-BART11-3P: EBV-MIR-BART11-3P				MI0003733				MIMAT0003422	GGCAGTCAGCCTGGTGTGCGT
39091	EBV-MIR-BART11-5P: EBV-MIR-BART11-5P				MI0003733				MIMAT0003421	CAACTAGCGCACCAAACTGTCTGA
39092	EBV-MIR-BART12: EBV-MIR-BART12				MI0003734				MIMAT0003423	AAACCACACCAAACACCACAGGA
39094	EBV-MIR-BART13: EBV-MIR-BART13				MI0003735				MIMAT0003424	TCAGCCGTCCCTGGCAAGTTACA
39095	EBV-MIR-BART14-3P: EBV-MIR-BART14-3P				MI0003736				MIMAT0003426	ATCCCTACTACTGCAGCATTTA
39096	EBV-MIR-BART14-5P: EBV-MIR-BART14-5P				MI0003736				MIMAT0003425	TGTAAATCGGCAGCGTAGGGTA
39098	EBV-MIR-BART15: EBV-MIR-BART15				MI0004988				MIMAT0003713	TCAAGGAAACAAAACCACTGAC
39100	EBV-MIR-BART1-5P: EBV-MIR-BART1-5P				MI0001067				MIMAT0000999	CACAGCACGTCACTTCCACTAAGA
39102	EBV-MIR-BART16: EBV-MIR-BART16				MI0004989				MIMAT0003714	AGAGCACACACCCACTCTATCTAA
39104	EBV-MIR-BART17-3P: EBV-MIR-BART17-3P				MI0004990				MIMAT0003716	ACTAAGGGGACACCAGGCATACA
39106	EBV-MIR-BART17-5P: EBV-MIR-BART17-5P				MI0004990				MIMAT0003715	CTTGTATGCCTGCGTCCTCTTA
39108	EBV-MIR-BART18-3P: EBV-MIR-BART18-3P				MI0004991				MIMAT0004835	GACGAAGCCCAAACTTCCGATA
39109	EBV-MIR-BART18-5P: EBV-MIR-BART18-5P				MI0004991				MIMAT0003717	TGTATAGGAAGTGCGAACTTGA
39111	EBV-MIR-BART19-3P: EBV-MIR-BART19-3P				MI0004992				MIMAT0003718	AGCATTCCCAAGCAAACAAAA
39112	EBV-MIR-BART19-5P: EBV-MIR-BART19-5P				MI0004992				MIMAT0004836	CATGTCATGTTTGCGGGGAATGT
39113	EBV-MIR-BART20-3P: EBV-MIR-BART20-3P				MI0004993				MIMAT0003720	GGTAACAGGCTGTGCCTTCATG
39116	EBV-MIR-BART2-3P: EBV-MIR-BART2-3P				MI0001068				MIMAT0004744	TTTATTTTCTCCAAATCGCTCCTT
39117	EBV-MIR-BART2-5P: EBV-MIR-BART2-5P				MI0001068				MIMAT0001000	GCAAGGGCGAATGCAGAAAATA
39118	EBV-MIR-BART3-3P: EBV-MIR-BART3-3P				MI0003725				MIMAT0003411	ACACCTGGTGACTAGTGGTGCG
39119	EBV-MIR-BART3-5P: EBV-MIR-BART3-5P				MI0003725				MIMAT0003410	AGCACAACACTAACACTAGGTT
39121	EBV-MIR-BART4: EBV-MIR-BART4				MI0003726				MIMAT0003412	AGCACACCAGCAGCATCAGGTC
39122	EBV-MIR-BART5: EBV-MIR-BART5				MI0003727				MIMAT0003413	CGATGGGCAGCTATATTCACCTTG
39123	EBV-MIR-BART6-3P: EBV-MIR-BART6-3P				MI0003728				MIMAT0003415	TCTAAGGCTAGTCCGATCCCCG
39125	EBV-MIR-BART6-5P: EBV-MIR-BART6-5P				MI0003728				MIMAT0003414	CCTATGGATTGGACCAACCTTA
39126	EBV-MIR-BART7: EBV-MIR-BART7				MI0003729				MIMAT0003416	CCCTGGACACTGGACTATGATG
39128	EBV-MIR-BART8-3P: EBV-MIR-BART8-3P				MI0003730				MIMAT0003418	TCTACGACCCCATAGATTGTGAC
39129	EBV-MIR-BART8-5P: EBV-MIR-BART8-5P				MI0003730				MIMAT0003417	CTGTACAATCTAGGAAACCGTA
39131	EBV-MIR-BART9: EBV-MIR-BART9				MI0003731				MIMAT0003419	ACTACGGGACCCATGAAGTGTTA
39132	EBV-MIR-BHRF1-1: EBV-MIR-BHRF1-1				MI0001064				MIMAT0000995	AACTCCGGGGCTGATCAGGTTA
39133	EBV-MIR-BHRF1-2: EBV-MIR-BHRF1-2				MI0001065				MIMAT0000997	TTCAATTTCTGCCGCAAAAGATA
39134	EBV-MIR-BHRF1-2*: EBV-MIR-BHRF1-2*				MI0001065				MIMAT0000996	GCTATCTGCTGCAACAGAATTT
39136	EBV-MIR-BHRF1-3: EBV-MIR-BHRF1-3				MI0001066				MIMAT0000998	GTGTGCTTACACACTTCCCGTTA
39138	HCMV-MIR-UL112: HCMV-MIR-UL112				MI0001680				MIMAT0001577	AGCCTGGATCTCACCGTCACTT
39139	HCMV-MIR-UL148D: HCMV-MIR-UL148D				MI0001681				MIMAT0001578	CGGTGAAGAAGGGGAGGACGA
39140	HCMV-MIR-UL22A: HCMV-MIR-UL22A				MI0001678				MIMAT0001574	TCTCACGGGAAGGCTAGTTA
39141	HCMV-MIR-UL22A*: HCMV-MIR-UL22A*				MI0001678				MIMAT0001575	CTACAAACTAGCATTCTGGTGA
39142	HCMV-MIR-UL36: HCMV-MIR-UL36				MI0001679				MIMAT0001576	TCTTTCCAGGTGTCTTCAACGA
39143	HCMV-MIR-UL70-3P: HCMV-MIR-UL70-3P				MI0003688				MIMAT0003343	CCGCGCGCCAGCCCATCCCC
39144	HCMV-MIR-UL70-5P: HCMV-MIR-UL70-5P				MI0003688				MIMAT0003342	TCTGGACGAGGCCGAGACGCA
39145	HCMV-MIR-US25-1: HCMV-MIR-US25-1				MI0001684				MIMAT0001581	GGTCCGAGCCACTGAGCGGTT
39146	HCMV-MIR-US25-2-3P: HCMV-MIR-US25-2-3P				MI0001685				MIMAT0001583	CCGCGGGAGCTCTCCAAGTGGAT
39147	HCMV-MIR-US25-2-5P: HCMV-MIR-US25-2-5P				MI0001685				MIMAT0001582	TCATCCACCTGAACAGACCGCT
39148	HCMV-MIR-US33-3P: HCMV-MIR-US33-3P				MI0001686				MIMAT0004756	TGGATGTGCTCGGACCGTGA
39149	HCMV-MIR-US33-5P: HCMV-MIR-US33-5P				MI0001686				MIMAT0001584	CGCCCACGGTCCGGGCACAATC
39150	HCMV-MIR-US4: HCMV-MIR-US4				MI0003687				MIMAT0003341	ATCCCCCTGCACGTCCATGTCG
39151	HCMV-MIR-US5-1: HCMV-MIR-US5-1				MI0001682				MIMAT0001579	ACGCTCTCGTCAGGCTTGTCA
39152	HCMV-MIR-US5-2: HCMV-MIR-US5-2				MI0001683				MIMAT0001580	GACATCGTCACACCTATCATAA
39153	LET-7D: HSA-LET-7D; MMU-LET-7D; RNO-LET-7D	MI0000065	MI0000405	MI0000601		MIMAT0000065	MIMAT0000383	MIMAT0000562		AACTATGCAACCTACTACCTCT
39155	LET-7E: HSA-LET-7E; MMU-LET-7E; RNO-LET-7E	MI0000066	MI0000561	MI0000832		MIMAT0000066	MIMAT0000524	MIMAT0000777		AACTATACAACCTCCTACCTCA
39156	LET-7G: HSA-LET-7G; MMU-LET-7G	MI0000433	MI0000137			MIMAT0000414	MIMAT0000121			AACTGTACAAACTACTACCTCA
39157	LET-7I: HSA-LET-7I; MMU-LET-7I; RNO-LET-7I	MI0000434	MI0000138	MI0000835		MIMAT0000415	MIMAT0000122	MIMAT0000779		AACAGCACAAACTACTACCTCA
39158	MIR-1: HSA-MIR-1; MMU-MIR-1	MI0000437;MI0000651	MI0000139;MI0000652			MIMAT0000416	MIMAT0000123			ATACATACTTCTTTACATTCCA
39159	MIR-672: MMU-MIR-672; RNO-MIR-672		MI0004258	MI0006157			MIMAT0003735	MIMAT0005327		TCACACACAGTACACCAACCTCA
39160	MIR-888*: HSA-MIR-888*	MI0005537				MIMAT0004917				TTCACCCAAAGAGGTGTCAGTC
39161	MIR-888: HSA-MIR-888	MI0005537				MIMAT0004916				TGACTGACAGCTTTTTGAGTA
39162	MIR-871-5P: MMU-MIR-871-5P		MI0005471				MIMAT0004841			CATGACTGGCACTAATCTGAATA
39163	MIR-744: HSA-MIR-744; MMU-MIR-744; RNO-MIR-744	MI0005559	MI0004124			MIMAT0004945	MIMAT0004187			TGCTGTTAGCCCTAGCCCCGCA
39164	MIR-532-3P: HSA-MIR-532-3P; MMU-MIR-532-3P; RNO-MIR-532-3P	MI0003205	MI0003206	MI0006154		MIMAT0004780	MIMAT0004781	MIMAT0005323		TGCAAGCCTTGGGTGTGGGAGG
39165	MIR-615-3P: RNO-MIR-615-3P; HSA-MIR-615-3P; MMU-MIR-615-3P	MI0003628	MI0005004			MIMAT0003283	MIMAT0003783			AAGAGGGAGACCCAGGCTCGGA
39166	MIR-615-5P: HSA-MIR-615-5P; MMU-MIR-615-5P; RNO-MIR-615	MI0003628	MI0005004	MI0012597		MIMAT0004804	MIMAT0004837	MIMAT0012835		GATCCGAGCACCGGGGACCCCC
39167	MIR-872: MMU-MIR-872; RNO-MIR-872		MI0005549	MI0006117			MIMAT0004934	MIMAT0005282		CCTGAACTAACAAGTAACCTT
39168	MIR-770-3P: HSA-MIR-770-3P	MI0005118								CCAGCACCACATCAGGCCCACG
39169	MIR-770-5P: HSA-MIR-770-5P	MI0005118				MIMAT0003948				TGTGGCCCTGACACGTGGTACT
39170	MIR-190B: HSA-MIR-190B; MMU-MIR-190B	MI0005545	MI0005478			MIMAT0004929	MIMAT0004852			AACCCAATATCAAACATATCA
39171	MIR-674: MMU-MIR-674; RNO-MIR-674-5P		MI0004611	MI0006159			MIMAT0003740	MIMAT0005329		TACACCACTCCCATCTCAGTGC
39172	MIR-873: HSA-MIR-873; MMU-MIR-873; RNO-MIR-873	MI0005564	MI0005550	MI0006166		MIMAT0004953	MIMAT0004936	MIMAT0005339		AGGAGACTCACAAGTTCCTGC
39175	MIR-885-3P: HSA-MIR-885-3P	MI0005560				MIMAT0004948				TATCCACTACACCCCGCTGCCT
39176	MIR-885-5P: HSA-MIR-885-5P	MI0005560				MIMAT0004947				AGAGGCAGGGTAGTGTAATGGA
39177	MIR-590-3P: HSA-MIR-590-3P; MMU-MIR-590-3P	MI0003602	MI0005519			MIMAT0004801	MIMAT0004896			ACTAGCTTATACATAAAATTA
39178	MIR-671-3P: HSA-MIR-671-3P; MMU-MIR-671-3P; RNO-MIR-671	MI0003760	MI0004133	MI0006156		MIMAT0004819	MIMAT0004821	MIMAT0005326		GGTGGAGCCCTGAGAACCGGA
39180	MIR-570: HSA-MIR-570	MI0003577				MIMAT0003235				GCAAAGGTAATTGCTGTTTTCG
39181	MIR-708*: HSA-MIR-708*; RNO-MIR-708*; MMU-MIR-708*	MI0005543	MI0004692	MI0006160		MIMAT0004927	MIMAT0003498	MIMAT0005332		CTAGAAGCTCACAGTCTAGTTG
39182	MIR-708: HSA-MIR-708; MMU-MIR-708; RNO-MIR-708	MI0005543	MI0004692	MI0006160		MIMAT0004926	MIMAT0004828	MIMAT0005331		CCCAGCTAGATTGTAAGCTCCTT
39184	MIR-887: HSA-MIR-887	MI0005562				MIMAT0004951				CCTCGGGATGGCGCCCGTTCAC
39185	MIR-874: HSA-MIR-874; MMU-MIR-874; RNO-MIR-874	MI0005532	MI0005479	MI0006118		MIMAT0004911	MIMAT0004853	MIMAT0005284		TCGGTCCCTCGGGCCAGGGCAG
39186	MIR-574-3P: MMU-MIR-574-3P; HSA-MIR-574-3P	MI0003581	MI0005518			MIMAT0003239	MIMAT0004894			TGTGGGTGTGTGCATGAGCGTG
39187	MIR-574-5P: HSA-MIR-574-5P; MMU-MIR-574-5P	MI0003581	MI0005518			MIMAT0004795	MIMAT0004893			ACACACTCACACACACACACTCA
39188	MIR-654-3P: HSA-MIR-654-3P; MMU-MIR-654-3P	MI0003676	MI0005520			MIMAT0004814	MIMAT0004898			AAGGTGATGGTCAGCAGACATA
39189	MIR-886-3P: HSA-MIR-886-3P (DELETED IN MIRBASE 16)									AAGGGTCAGTAAGCACCCGCG
39190	MIR-886-5P: HSA-MIR-886-5P (DELETED IN MIRBASE 16)									CCGCTTGAGCTAACTCCGACCCG
39191	MIR-875-3P: HSA-MIR-875-3P	MI0005541				MIMAT0004923				CACAACCTCAGTGTTTCCAGG
39192	MIR-875-5P: HSA-MIR-875-5P; MMU-MIR-875-5P; RNO-MIR-875	MI0005541	MI0005551	MI0012604		MIMAT0004922	MIMAT0004937	MIMAT0012842		CACCTGATAAAACTGAGGTATA
39193	MIR-876-3P: HSA-MIR-876-3P	MI0005542				MIMAT0004925				TGAATTACTTTGTAAACCACCA
39194	MIR-876-5P: HSA-MIR-876-5P	MI0005542				MIMAT0004924				TGGTGATTCACAAAGAAATCCA
39196	MIR-665: HSA-MIR-665	MI0005563				MIMAT0004952				AGGGGCCTCAGCCTCCTGGT
39198	MIR-105: HSA-MIR-105	MI0000111;MI0000112				MIMAT0000102				ACCACAGGAGTCTGAGCATTTGA
39199	MIR-106A: HSA-MIR-106A	MI0000113				MIMAT0000103				GCTACCTGCACTGTAAGCACTTTT
39202	MIR-10B: HSA-MIR-10B; MMU-MIR-10B; RNO-MIR-10B	MI0000267	MI0000221	MI0000842		MIMAT0000254	MIMAT0000208	MIMAT0000783		CACAAATTCGGTTCTACAGGGTA
39203	MIR-758: HSA-MIR-758; MMU-MIR-758; RNO-MIR-758	MI0003757	MI0004129	MI0006163		MIMAT0003879	MIMAT0003889	MIMAT0005335		GGTTAGTGGACCAGGTCACAAA
39204	MIR-208B: HSA-MIR-208B; MMU-MIR-208B; RNO-MIR-208B	MI0005570	MI0005552	MI0015434		MIMAT0004960	MIMAT0004939	MIMAT0017845		ACAAACCTTTTGTTCGTCTTAT
39205	MIR-889: HSA-MIR-889	MI0005540				MIMAT0004921				ACAATGGTTGTCCGATATTAA
39207	MIR-124: HSA-MIR-124; MMU-MIR-124; RNO-MIR-124	MI0000443;MI0000444;MI0000445	MI0000150;MI0000716;MI0000717	MI0000892;MI0000893;MI0000894		MIMAT0000422	MIMAT0000134	MIMAT0000828		TGGCATTCACCGCGTGCCTTAA
39208	MIR-125A-5P: HSA-MIR-125A-5P; MMU-MIR-125A-5P; RNO-MIR-125A-5P	MI0000469	MI0000151	MI0000895		MIMAT0000443	MIMAT0000135	MIMAT0000829		TCACAGGTTAAAGGGTCTCAGGGA
39209	MIR-126-3P: HSA-MIR-126; MMU-MIR-126-3P; RNO-MIR-126	MI0000471	MI0000153	MI0000898		MIMAT0000445	MIMAT0000138	MIMAT0000832		CGCATTATTACTCACGGTACGA
39210	MIR-128: HSA-MIR-128; MMU-MIR-128; RNO-MIR-128	MI0000447;MI0000727	MI0000155;MI0000726	MI0000900;MI0000901		MIMAT0000424	MIMAT0000140	MIMAT0000834		AAAGAGACCGGTTCACTGTGA
39211	MIR-133A: HSA-MIR-133A; MMU-MIR-133A; RNO-MIR-133A	MI0000450;MI0000451	MI0000159;MI0000820	MI0000906		MIMAT0000427	MIMAT0000145	MIMAT0000839		CAGCTGGTTGAAGGGGACCAAA
39212	MIR-133B: HSA-MIR-133B; MMU-MIR-133B; RNO-MIR-133B	MI0000822	MI0000821	MI0003490		MIMAT0000770	MIMAT0000769	MIMAT0003126		TAGCTGGTTGAAGGGGACCAAA
39214	MIR-135B: HSA-MIR-135B; MMU-MIR-135B; RNO-MIR-135B	MI0000810	MI0000646	MI0000645		MIMAT0000758	MIMAT0000612	MIMAT0000611		TCACATAGGAATGAAAAGCCATA
39216	MIR-138: HSA-MIR-138; MMU-MIR-138; RNO-MIR-138	MI0000455;MI0000476	MI0000164;MI0000722	MI0000911;MI0000912		MIMAT0000430	MIMAT0000150	MIMAT0000844		CGGCCTGATTCACAACACCAGCT
39217	MIR-139-5P: HSA-MIR-139-5P; MMU-MIR-139-5P; RNO-MIR-139-5P	MI0000261	MI0000693	MI0000913		MIMAT0000250	MIMAT0000656	MIMAT0000845		CTGGAGACACGTGCACTGTAGA
39219	MIR-142-5P: HSA-MIR-142-5P; MMU-MIR-142-5P; RNO-MIR-142-5P	MI0000458	MI0000167	MI0000915		MIMAT0000433	MIMAT0000154	MIMAT0000847		AGTAGTGCTTTCTACTTTATG
39224	MIR-147A: HSA-MIR-147A (HSA-MIR-147)	MI0000262				MIMAT0000251				TAGCAGAAGCATTTCCACACAC
39225	MIR-147B: HSA-MIR-147B; MMU-MIR-147; RNO-MIR-147	MI0005544	MI0005482	MI0006130		MIMAT0004928	MIMAT0004857	MIMAT0005297		TAGCAGAAGCATTTCCGCACAC
39226	MIR-149: HSA-MIR-149; MMU-MIR-149; RNO-MIR-149-5P	MI0000478	MI0000171			MIMAT0000450	MIMAT0000159			GGGAGTGAAGACACGGAGCCAGA
39227	MIR-151-3P: HSA-MIR-151-3P	MI0000809				MIMAT0000757				CCTCAAGGAGCTTCAGTCTAGT
39232	MIR-154*: HSA-MIR-154*; MMU-MIR-154*	MI0000480	MI0000176			MIMAT0000453	MIMAT0004537			AATAGGTCAACCGTGTATGATT
39234	MIR-155: HSA-MIR-155	MI0000681				MIMAT0000646				ACCCCTATCACGATTAGCATTAA
39235	MIR-17*: HSA-MIR-17*; RNO-MIR-17-1-3P	MI0000071		MI0000845		MIMAT0000071		MIMAT0004710		ACAAGTGCCTTCACTGCAGT
39237	MIR-181B: HSA-MIR-181B; MMU-MIR-181B; RNO-MIR-181B	MI0000270;MI0000683	MI0000723;MI0000823	MI0000926;MI0000927		MIMAT0000257	MIMAT0000673	MIMAT0000859		ACCCACCGACAGCAATGAATGTT
39238	MIR-181D: HSA-MIR-181D; MMU-MIR-181D; RNO-MIR-181D	MI0003139	MI0005450	MI0006132		MIMAT0002821	MIMAT0004324	MIMAT0005299		AACCCACCGACAACAATGAATGTT
39240	MIR-182*: HSA-MIR-182*; MMU-MIR-182*	MI0000272	MI0000224			MIMAT0000260	MIMAT0016995			TAGTTGGCAAGTCTAGAACCA
39243	MIR-185: HSA-MIR-185; MMU-MIR-185; RNO-MIR-185	MI0000482	MI0000227	MI0000930		MIMAT0000455	MIMAT0000214	MIMAT0000862		TCAGGAACTGCCTTTCTCTCCA
39246	MIR-188-3P: HSA-MIR-188-3P; MMU-MIR-188-3P; RNO-MIR-188*	MI0000484	MI0000230	MI0006134		MIMAT0004613	MIMAT0004541	MIMAT0017297		TGCAAACCCTGCATGTGGGAG
39247	MIR-188-5P: HSA-MIR-188-5P; MMU-MIR-188-5P; RNO-MIR-188	MI0000484	MI0000230	MI0006134		MIMAT0000457	MIMAT0000217	MIMAT0005301		CCCTCCACCATGCAAGGGATG
39248	MIR-24-1*: HSA-MIR-24-1*; MMU-MIR-24-1*; RNO-MIR-24-1*	MI0000080	MI0000231	MI0000854		MIMAT0000079	MIMAT0000218	MIMAT0003153		ACTGATATCAGCTCAGTAGGCAC
39249	MIR-18A*: HSA-MIR-18A*; MMU-MIR-18A*; RNO-MIR-18A*	MI0000072	MI0000567	MI0000846		MIMAT0002891	MIMAT0004626	MIMAT0017095		AGAAGGAGCACTTAGGGCAGT
39251	MIR-18A: HSA-MIR-18A; MMU-MIR-18A; RNO-MIR-18A	MI0000072	MI0000567	MI0000846		MIMAT0000072	MIMAT0000528	MIMAT0000787		CTATCTGCACTAGATGCACCTTA
39253	MIR-18B: HSA-MIR-18B	MI0001518				MIMAT0001412				CTAACTGCACTAGATGCACCTTA
39254	MIR-191*: HSA-MIR-191*	MI0000465				MIMAT0001618				GGGGACGAAATCCAAGCGCAGC
39255	MIR-191: HSA-MIR-191; MMU-MIR-191; RNO-MIR-191	MI0000465	MI0000233	MI0000934		MIMAT0000440	MIMAT0000221	MIMAT0000866		CAGCTGCTTTTGGGATTCCGTTG
39256	MIR-193A-3P: HSA-MIR-193A-3P; MMU-MIR-193; RNO-MIR-193	MI0000487	MI0000235	MI0000936		MIMAT0000459	MIMAT0000223	MIMAT0000868		ACTGGGACTTTGTAGGCCAGTT
39257	MIR-193B: HSA-MIR-193B	MI0003137				MIMAT0002819				AAAGCGGGACTTTGAGGGCCAGTT
39260	MIR-196A: HSA-MIR-196A; MMU-MIR-196A; RNO-MIR-196A	MI0000238;MI0000279	MI0000552;MI0000553	MI0000940		MIMAT0000226	MIMAT0000518	MIMAT0000871		CCCAACAACATGAAACTACCTA
39262	MIR-196B: HSA-MIR-196B; MMU-MIR-196B; RNO-MIR-196B	MI0001150	MI0001151	MI0001152		MIMAT0001080	MIMAT0001081	MIMAT0001082		CCCAACAACAGGAAACTACCTA
39264	MIR-198: HSA-MIR-198	MI0000240				MIMAT0000228				GAACCTATCTCCCCTCTGGACC
39265	MIR-199A-3P-199B-3P: HSA-MIR-199A-3P; HSA-MIR-199B-3P; MMU-MIR-199A-3P; MMU-MIR-199B; RNO-MIR-199A-3P	MI0000242;MI0000281;MI0000282	MI0000241;MI0000713;MI0000714	MI0000941		MIMAT0000232;MIMAT0004563	MIMAT0000230;MIMAT0004667	MIMAT0004738		TAACCAATGTGCAGACTACTGT
39266	MIR-891A: HSA-MIR-891A	MI0005524				MIMAT0004902				TCAGTGGCTCAGGTTCGTTGCA
39267	MIR-890: HSA-MIR-890	MI0005533				MIMAT0004912				CAACTGATGCCTTTCCAAGTA
39268	MIR-891B: HSA-MIR-891B	MI0005534				MIMAT0004913				TCAATGACTCAGGTAAGTTGCA
39269	MIR-877: HSA-MIR-877; MMU-MIR-877; RNO-MIR-877	MI0005561	MI0005553	MI0006119		MIMAT0004949	MIMAT0004861	MIMAT0005285		CCCTGCGCCATCTCCTCTAC
39270	MIR-892B: HSA-MIR-892B	MI0005538				MIMAT0004918				TCTACCCAGAAAGGAGCCAGTG
39271	MIR-200A*: HSA-MIR-200A*; MMU-MIR-200A*; RNO-MIR-200A*	MI0000737	MI0000554	MI0000847		MIMAT0001620	MIMAT0004619	MIMAT0017096		TCCAGCACTGTCCGGTAAGATG
39273	MIR-200C: HSA-MIR-200C; MMU-MIR-200C; RNO-MIR-200C	MI0000650	MI0000694	MI0000942		MIMAT0000617	MIMAT0000657	MIMAT0000873		TCCATCATTACCCGGCAGTATTA
39274	MIR-202-3P: HSA-MIR-202	MI0003130				MIMAT0002811				TTTTCCCATGCCCTATACCTCT
39275	MIR-202-5P: HSA-MIR-202*; MMU-MIR-202-5P; RNO-MIR-202	MI0003130	MI0000245	MI0012584		MIMAT0002810	MIMAT0004546	MIMAT0012822		AAAGAAGTATATGCATAGGAAA
39278	MIR-212: HSA-MIR-212; MMU-MIR-212-3P; RNO-MIR-212	MI0000288	MI0000696	MI0000952		MIMAT0000269	MIMAT0000659	MIMAT0000883		TGGCCGTGACTGGAGACTGTTA
39280	MIR-214: HSA-MIR-214; MMU-MIR-214; RNO-MIR-214	MI0000290	MI0000698	MI0000954		MIMAT0000271	MIMAT0000661	MIMAT0000885		ACTGCCTGTCTGTGCCTGCTGT
39282	MIR-216A: HSA-MIR-216A; MMU-MIR-216A; RNO-MIR-216A	MI0000292	MI0000699	MI0000955		MIMAT0000273	MIMAT0000662	MIMAT0000886		TCACAGTTGCCAGCTGAGATTA
39283	MIR-216B: HSA-MIR-216B; MMU-MIR-216B; RNO-MIR-216B	MI0005569	MI0004126			MIMAT0004959	MIMAT0003729			TCACATTTGCCTGCAGAGATTT
39284	MIR-217: HSA-MIR-217	MI0000293				MIMAT0000274				ATCCAATCAGTTCCTGATGCAGTA
39286	MIR-220B: HSA-MIR-220B (DELETED IN MIRBASE 16.0)									AAGTGTCAGACACGGTGGTGG
39287	MIR-220C: HSA-MIR-220C (DELETED IN MIRBASE 16.0)									AGTCTTCACAACAGCCCTGTGT
39288	MIR-222: HSA-MIR-222; MMU-MIR-222; RNO-MIR-222	MI0000299	MI0000710	MI0000962		MIMAT0000279	MIMAT0000670	MIMAT0000891		GAGACCCAGTAGCCAGATGTAGCT
39291	MIR-223: HSA-MIR-223; MMU-MIR-223; RNO-MIR-223	MI0000300	MI0000703	MI0000963		MIMAT0000280	MIMAT0000665	MIMAT0000892		TGGGGTATTTGACAAACTGACA
39292	MIR-224: HSA-MIR-224; RNO-MIR-224	MI0000301		MI0003483		MIMAT0000281		MIMAT0003119		TAAACGGAACCACTAGTGACTTG
39294	MIR-26A: HSA-MIR-26A; MMU-MIR-26A; RNO-MIR-26A	MI0000083;MI0000750	MI0000573;MI0000706	MI0000857		MIMAT0000082	MIMAT0000533	MIMAT0000796		AGCCTATCCTGGATTACTTGAA
39296	MIR-28-3P: HSA-MIR-28-3P; RNO-MIR-28*	MI0000086		MI0000861		MIMAT0004502		MIMAT0004716		TCCAGGAGCTCACAATCTAGTG
39297	MIR-296-3P: HSA-MIR-296-3P; MMU-MIR-296-3P; RNO-MIR-296	MI0000747	MI0000394	MI0000967		MIMAT0004679	MIMAT0004576	MIMAT0004742		GGAGAGCCTCCACCCAACCCTC
39298	MIR-298: HSA-MIR-298	MI0005523				MIMAT0004901				TGGGAGAACCTCCCTGCTTCTGCT
39299	MIR-29A: HSA-MIR-29A; MMU-MIR-29A; RNO-MIR-29A	MI0000087	MI0000576	MI0000863		MIMAT0000086	MIMAT0000535	MIMAT0000802		TAACCGATTTCAGATGGTGCTA
39300	MIR-29C: HSA-MIR-29C; MMU-MIR-29C; RNO-MIR-29C	MI0000735	MI0000577	MI0000865		MIMAT0000681	MIMAT0000536	MIMAT0000803		TAACCGATTTCAAATGGTGCTA
39301	MIR-300-3P: HSA-MIR-300	MI0005525				MIMAT0004903				AGAGAGAGTCTGCCCTTGTATA
39302	MIR-301B: HSA-MIR-301B	MI0005568				MIMAT0004958				GCTTTGACAATATCATTGCACTG
39303	MIR-302A*: HSA-MIR-302A*	MI0000738				MIMAT0000683				AAAGCAAGTACATCCACGTTTA
39304	MIR-302B*: HSA-MIR-302B*	MI0000772				MIMAT0000714				AGAAAGCACTTCCATGTTAAAGT
39305	MIR-302C*: HSA-MIR-302C*	MI0000773				MIMAT0000716				CAGCAGGTACCCCCATGTTAAA
39306	MIR-30A*: HSA-MIR-30A*; MMU-MIR-30A*; RNO-MIR-30A*	MI0000088	MI0000144	MI0000870		MIMAT0000088	MIMAT0000129	MIMAT0000809		GCTGCAAACATCCGACTGAAAG
39307	MIR-30E: MMU-MIR-30E; RNO-MIR-30E; HSA-MIR-30E	MI0000749	MI0000259	MI0000867		MIMAT0000692	MIMAT0000248	MIMAT0000805		CTTCCAGTCAAGGATGTTTACA
39308	MIR-30E*: HSA-MIR-30E*; MMU-MIR-30E*; RNO-MIR-30E*	MI0000749	MI0000259	MI0000867		MIMAT0000693	MIMAT0000249	MIMAT0004720		GCTGTAAACATCCGACTGAAAG
39311	MIR-32: HSA-MIR-32; MMU-MIR-32; RNO-MIR-32	MI0000090	MI0000691	MI0000873		MIMAT0000090	MIMAT0000654	MIMAT0000811		TGCAACTTAGTAATGTGCAATA
39312	MIR-320A: HSA-MIR-320A; MMU-MIR-320; RNO-MIR-320	MI0000542	MI0000704	MI0000972		MIMAT0000510	MIMAT0000666	MIMAT0000903		TTCGCCCTCTCAACCCAGCTTTT
39315	MIR-323-5P: HSA-MIR-323-5P; MMU-MIR-323-5P; RNO-MIR-323*	MI0000807	MI0000592	MI0000591		MIMAT0004696	MIMAT0004638	MIMAT0004637		GCGAACGCGCCACGGACCACCT
39317	MIR-325-3P: HSA-MIR-325-3P	MI0000824								TTGATAGGAGGTCCTCAATAAA
39320	MIR-330-5P: HSA-MIR-330-5P; MMU-MIR-330; RNO-MIR-330-5P	MI0000803	MI0000607	MI0000606		MIMAT0004693	MIMAT0004642	MIMAT0004641		GCCTAAGACACAGGCCCAGAGA
39321	MIR-331-5P: HSA-MIR-331-5P; MMU-MIR-331-5P; RNO-MIR-331-5P	MI0000812	MI0000609	MI0000608		MIMAT0004700	MIMAT0004643			GGATCCCTGGGACCATACCTAG
39323	MIR-337-3P: HSA-MIR-337-3P; (RNO-MIR-337); (MMU-MIR-337-3P)	MI0000806				MIMAT0000754				GAAGAAAGGCATCATATAGGAG
39324	MIR-337-5P: HSA-MIR-337-5P	MI0000806				MIMAT0004695				AACTCCTGTATGAAGCCGTTC
39326	MIR-339-3P: HSA-MIR-339-3P	MI0000815				MIMAT0004702				CGGCTCTGTCGTCGAGGCGCTCA
39327	MIR-339-5P: HSA-MIR-339-5P; MMU-MIR-339-5P; RNO-MIR-339-5P	MI0000815	MI0000621	MI0000620		MIMAT0000764	MIMAT0000584	MIMAT0000583		CGTGAGCTCCTGGAGGACAGGGA
39328	MIR-33A: MMU-MIR-33; RNO-MIR-33; HSA-MIR-33A	MI0000091	MI0000707	MI0000874		MIMAT0000091	MIMAT0000667	MIMAT0000812		TGCAATGCAACTACAATGCAC
39329	MIR-33B: HSA-MIR-33B	MI0003646				MIMAT0003301				TGCAATGCAACAGCAATGCAC
39331	MIR-340-5P: HSA-MIR-340; MMU-MIR-340-5P; RNO-MIR-340-5P	MI0000802	MI0000623	MI0000622		MIMAT0004692	MIMAT0004651	MIMAT0004650		AATCAGTCTCATTGCTTTATAA
39334	MIR-345-5P: HSA-MIR-345	MI0000825				MIMAT0000772				GAGCCCTGGACTAGGAGTCAGC
39335	MIR-34A: HSA-MIR-34A; MMU-MIR-34A; RNO-MIR-34A	MI0000268	MI0000584	MI0000877		MIMAT0000255	MIMAT0000542	MIMAT0000815		AACAACCAGCTAAGACACTGCCA
39338	MIR-34B-5P: HSA-MIR-34B*	MI0000742				MIMAT0000685				ACAATCAGCTAATGACACTGCCT
39339	MIR-362-3P: HSA-MIR-362-3P	MI0000762				MIMAT0004683				TGAATCCTTGAATAGGTGTGTT
39340	MIR-582-3P: HSA-MIR-582-3P	MI0003589				MIMAT0004797				GGTTCAGTTGTTCAACCAGTTA
39343	MIR-370: HSA-MIR-370; MMU-MIR-370; RNO-MIR-370	MI0000778	MI0001165	MI0003486		MIMAT0000722	MIMAT0001095	MIMAT0003122		ACCAGGTTCCACCCCAGCAGGC
39345	MIR-371-3P: HSA-MIR-371-3P	MI0000779				MIMAT0000723				ACACTCAAAAGATGGCGGCACTT
39346	MIR-371-5P: HSA-MIR-371-5P	MI0000779				MIMAT0004687				AGTGCCCCCACAGTTTGAGT
39347	MIR-373*: HSA-MIR-373*	MI0000781				MIMAT0000725				GGAAAGCGCCCCCATTTTGAGT
39348	MIR-376C: HSA-MIR-376C (HSA-MIR-368)	MI0000776				MIMAT0000720				ACGTGGAATTTCCTCTATGTT
39351	MIR-380-5P: HSA-MIR-380*; MMU-MIR-380-5P; RNO-MIR-380	MI0000788	MI0000797	MI0006141		MIMAT0000734	MIMAT0000744	MIMAT0005308		CGCATGTTCTATGGTCAACCAT
39353	MIR-384-3P: HSA-MIR-384 (HSA-MIR-384-3P)	MI0001145				MIMAT0001075				ATTATGAACAATTTCTAGGAAT
39354	MIR-384-5P: HSA-MIR-384-5P	MI0001145								ATATTGTCTAGGAATTGTTTAAA
39356	MIR-409-3P: HSA-MIR-409-3P; RNO-MIR-409-3P; MMU-MIR-409-3P	MI0001735	MI0001160	MI0003550		MIMAT0001639	MIMAT0001090	MIMAT0003205		AGGGGTTCACCGAGCAACATTC
39358	MIR-409-5P: HSA-MIR-409-5P; MMU-MIR-409-5P; RNO-MIR-409-5P	MI0001735	MI0001160	MI0003550		MIMAT0001638	MIMAT0004746	MIMAT0003204		ATGCAAAGTTGCTCGGGTAACCT
39361	MIR-422A: HSA-MIR-422A	MI0001444				MIMAT0001339				GCCTTCTGACCCTAAGTCCAGT
39364	MIR-423-3P: HSA-MIR-423-3P; MMU-MIR-423-3P; RNO-MIR-423	MI0001445	MI0004637	MI0006145		MIMAT0001340	MIMAT0003454	MIMAT0005313		ACTGAGGGGCCTCAGACCGAGCT
39365	MIR-423-5P: HSA-MIR-423-5P; MMU-MIR-423-5P; RNO-MIR-423*	MI0001445	MI0004637	MI0006145		MIMAT0004748	MIMAT0004825	MIMAT0017305		AAAGTCTCGCTCTCTGCCCCTCA
39366	MIR-432*: HSA-MIR-432*	MI0003133				MIMAT0002815				AGACATGGAGGAGCCATCCAG
39368	MIR-450A-5P: HSA-MIR-450A; MMU-MIR-450A; RNO-MIR-450A-2	MI0001652;MI0003187	MI0001653;MI0003537			MIMAT0001545	MIMAT0001546			ATATTAGGAACACATCGCAAAA
39369	MIR-450B-5P: HSA-MIR-450B-5P	MI0005531				MIMAT0004909				TATTCAGGAACATATTGCAAAA
39370	MIR-451: HSA-MIR-451; MMU-MIR-451; RNO-MIR-451	MI0001729	MI0001730	MI0001731		MIMAT0001631	MIMAT0001632	MIMAT0001633		AAACTCAGTAATGGTAACGGTTT
39373	MIR-452: HSA-MIR-452; MMU-MIR-452-5P	MI0001733	MI0001734			MIMAT0001635	MIMAT0001637			TCAGTTTCCTCTGCAAACAGTT
39375	MIR-323B-5P: HSA-MIR-323B-5P	MI0014206				MIMAT0001630				TGCGAACTCACCACGGACAACCT
39377	MIR-455-3P: HSA-MIR-455-3P	MI0003513				MIMAT0004784				GTGTATATGCCCATGGACTGC
39378	MIR-802: MMU-MIR-802; HSA-MIR-802; RNO-MIR-802	MI0003906	MI0004249	MI0012602		MIMAT0004185	MIMAT0004188	MIMAT0012840		AAGGATGAATCTTTGTTACTGA
39379	MIR-892A: HSA-MIR-892A	MI0005528				MIMAT0004907				CTACGCAGAAAGGACACAGTG
39380	MIR-483-3P: HSA-MIR-483-3P	MI0002467				MIMAT0002173				AGAAGACGGGAGGAGAGGAGTGA
39382	MIR-483-5P: HSA-MIR-483-5P	MI0002467				MIMAT0004761				CTCCCTTCTTTCCTCCCGTCTT
39383	MIR-488*: HSA-MIR-488*	MI0003123				MIMAT0002804				TTGAGAGTGCCATTATCTGGG
39384	MIR-488: HSA-MIR-488	MI0003123				MIMAT0004763				AGACCAAGAAATAGCCTTTCAA
39385	MIR-489: HSA-MIR-489	MI0003124				MIMAT0002805				GCTGCCGTATATGTGATGTCACT
39387	MIR-490-3P: HSA-MIR-490-3P; MMU-MIR-490; RNO-MIR-490	MI0003125	MI0005002	MI0012585		MIMAT0002806	MIMAT0003780	MIMAT0012823		CAGCATGGAGTCCTCCAGGTTG
39388	MIR-490-5P: HSA-MIR-490-5P; MMU-MIR-490-5P; RNO-MIR-490-5P	MI0003125	MI0005002			MIMAT0004764				ACCCACCTGGAGATCCATGG
39389	MIR-491-5P: HSA-MIR-491-5P; MMU-MIR-491	MI0003126	MI0004680			MIMAT0002807	MIMAT0003486			TCCTCATGGAAGGGTTCCCCACT
39390	MIR-491-3P: HSA-MIR-491-3P; MMU-MIR-491-3P	MI0003126	MI0004680			MIMAT0004765				GTAGAAGGGAATCTTGCATAAG
39392	MIR-493: RNO-MIR-493; HSA-MIR-493	MI0003132		MI0003540		MIMAT0003161		MIMAT0003191		CCTGGCACACAGTAGACCTTCA
39393	MIR-493*: HSA-MIR-493*; MMU-MIR-493*	MI0003132	MI0005514			MIMAT0002813	MIMAT0017276			AATGAAAGCCTACCATGTACAA
39394	MIR-494: HSA-MIR-494; MMU-MIR-494; RNO-MIR-494	MI0003134	MI0003532	MI0003542		MIMAT0002816	MIMAT0003182	MIMAT0003193		AAGAGGTTTCCCGTGTATGTTTCA
39396	MIR-495: HSA-MIR-495; MMU-MIR-495; RNO-MIR-495	MI0003135	MI0004639	MI0006152		MIMAT0002817	MIMAT0003456	MIMAT0005320		AAAGAAGTGCACCATGTTTGTTT
39400	MIR-501-3P: HSA-MIR-501-3P	MI0003185				MIMAT0004774				AGAATCCTTGCCCGGGTGCATT
39401	MIR-502-5P: HSA-MIR-502-5P	MI0003186				MIMAT0002873				TAGCACCCAGATAGCAAGGAT
39402	MIR-502-3P: HSA-MIR-502-3P	MI0003186				MIMAT0004775				TGAATCCTTGCCCAGGTGCATT
39404	MIR-504: HSA-MIR-504; MMU-MIR-504	MI0003189	MI0005515			MIMAT0002875	MIMAT0004889			GATAGAGTGCAGACCAGGGTCT
39406	MIR-505: HSA-MIR-505; RNO-MIR-505	MI0003190		MI0003720		MIMAT0002876		MIMAT0003380		AGGAAACCAGCAAGTGTTGACG
39407	MIR-508-5P: HSA-MIR-508-5P	MI0003195				MIMAT0004778				CATGAGTGACGCCCTCTGGAGTA
39408	MIR-509-3P: HSA-MIR-509-3P	MI0003196;MI0005530;MI0005717				MIMAT0002881				TCTACCCACAGACGTACCAATCA
39409	MIR-509-5P: HSA-MIR-509-5P	MI0003196;MI0005530				MIMAT0004779				TTGATTGCCACTGTCTGCAGTA
39410	MIR-509-3-5P: HSA-MIR-509-3-5P	MI0005717				MIMAT0004975				CATGATTGCCACGTCTGCAGTA
39412	MIR-510: HSA-MIR-510	MI0003197				MIMAT0002882				TGTGATTGCCACTCTCCTGAGTA
39414	MIR-512-5P: HSA-MIR-512-5P	MI0003140;MI0003141				MIMAT0002822				GAAAGTGCCCTCAAGGCTGAGTG
39415	MIR-513A-5P: HSA-MIR-513A-5P	MI0003191;MI0003192				MIMAT0002877				ATAAATGACACCTCCCTGTGAA
39416	MIR-513A-3P: HSA-MIR-513A-3P	MI0003191;MI0003192				MIMAT0004777				CCTTCTCAGAAAGGTGAAATTTA
39419	MIR-514: HSA-MIR-514	MI0003198;MI0003199;MI0003200				MIMAT0002883				TCTACTCACAGAAGTGTCAAT
39421	MIR-515-3P: HSA-MIR-515-3P	MI0003144;MI0003147				MIMAT0002827				AACGCTCCAAAAGAAGGCACTC
39422	MIR-516A-3P-MIR-516*: HSA-MIR-516A-3P; HSA-MIR-516B*	MI0003167;MI0003172;MI0003180;MI0003181				MIMAT0002860;MIMAT0006778				ACCCTCTGAAAGGAAGCA
39423	MIR-516B: HSA-MIR-516B	MI0003167;MI0003172				MIMAT0002859				AAAGTGCTTCTTACCTCCAGATG
39424	MIR-516A-5P: HSA-MIR-516A-5P	MI0003180;MI0003181				MIMAT0004770				GAAAGTGCTTCTTTCCTCGAGAA
39426	MIR-517*: HSA-MIR-517*	MI0003161;MI0003165;MI0003174				MIMAT0002851				AGACAGTGCTTCCATCTAGAGG
39427	MIR-517A-MIR-517B_1: HSA-MIR-517A; HSA-MIR-517B	MI0003161;MI0003165				MIMAT0002852;MIMAT0002857				AACACTCTAAAGGGATGCACGAT
39433	MIR-518A-3P: HSA-MIR-518A-3P	MI0003170;MI0003173				MIMAT0002863				TCCAGCAAAGGGAAGCGCTTTC
39435	MIR-518C*: HSA-MIR-518C*	MI0003159				MIMAT0002847				CAGAAAGTGCTTCCCTCCAGAGA
39436	MIR-518C: HSA-MIR-518C	MI0003159				MIMAT0002848				ACACTCTAAAGAGAAGCGCTTTG
39438	MIR-518D-5P-520C-5P-526A: HSA-MIR-518D-5P; HSA-MIR-520C-5P; HSA-MIR-526A	MI0003157;MI0003158;MI0003168;MI0003171				MIMAT0002845;MIMAT0005455;MIMAT0005456				CAGAAAGTGCTTCCCTCTAGAG
39439	MIR-518D-3P: HSA-MIR-518D-3P	MI0003171				MIMAT0002864				CGCTCCAAAGGGAAGCGCTTTG
39440	MIR-518E: HSA-MIR-518E	MI0003169				MIMAT0002861				ACACTCTGAAGGGAAGCGCTTT
39441	MIR-518E*-519A*-1-519B-5P-519C-5P-522*-523*-526C: HSA-MIR-518E*; HSA-MIR-519A*; HSA-MIR-519B-5P; HSA-MIR-519C-5P; HSA-MIR-522*; HSA-MIR-523*	MI0003148;MI0003151;MI0003153;MI0003169;MI0003177;MI0003178				MIMAT0002831;MIMAT0005449;MIMAT0005450;MIMAT0005451;MIMAT0005452;MIMAT0005454				CAGAAAGCGCTTCCCTCTAGAG
39444	MIR-518F*: HSA-MIR-518F*	MI0003154				MIMAT0002841				AGAGAAAGTGCTTCCCTCTAGAG
39445	MIR-518F: HSA-MIR-518F	MI0003154				MIMAT0002842				CCTCTAAAGAGAAGCGCTTTC
39446	MIR-519A: HSA-MIR-519A	MI0003178;MI0003182				MIMAT0002869				GTAACACTCTAAAAGGATGCACTTT
39448	MIR-519B-3P: HSA-MIR-519B-3P	MI0003151				MIMAT0002837				AAACCTCTAAAAGGATGCACTTT
39450	MIR-519C-3P: HSA-MIR-519C-3P	MI0003148				MIMAT0002832				ATCCTCTAAAAAGATGCACTTT
39451	MIR-519D: HSA-MIR-519D	MI0003162				MIMAT0002853				ACACTCTAAAGGGAGGCACTTTG
39454	MIR-519E*: HSA-MIR-519E*	MI0003145				MIMAT0002828				GAAAGTGCTCCCTTTTGGAGAA
39455	MIR-519E: HSA-MIR-519E	MI0003145				MIMAT0002829				AACACTCTAAAAGGAGGCACTT
39456	MIR-520C-3P-520F-520B_4: HSA-MIR-520C-3P; HSA-MIR-520F; HSA-MIR-520B	MI0003146;MI0003158;MI0003155				MIMAT0002830;MIMAT0002846;MIMAT0002843				CCCTCTAAAAGGAAGCACTTT
39459	MIR-520D-5P: HSA-MIR-520D-5P	MI0003164				MIMAT0002855				CAGAAAGGGCTTCCCTTTGTAGA
39460	MIR-520D-3P: HSA-MIR-520D-3P	MI0003164				MIMAT0002856				AACCCACCAAAGAGAAGCACTTT
39464	MIR-520E: HSA-MIR-520E	MI0003143				MIMAT0002825				ACCCTCAAAAAGGAAGCACTTT
39467	MIR-520H: HSA-MIR-520H	MI0003175				MIMAT0002867				TAACTCTAAAGGGAAGCACTTT
39468	MIR-522: HSA-MIR-522	MI0003177				MIMAT0002868				AACACTCTAAAGGGAACCATTTT
39471	MIR-523: HSA-MIR-523	MI0003153				MIMAT0002840				ACCCTCTATAGGGAAGCGCGTTC
39472	MIR-524-3P: HSA-MIR-524-3P	MI0003160				MIMAT0002850				ACTCCAAAGGGAAGCGCCTTC
39474	MIR-525-3P: HSA-MIR-525-3P	MI0003152				MIMAT0002839				CGCTCTAAAGGGAAGCGCCTTC
39476	MIR-526B: HSA-MIR-526B	MI0003150				MIMAT0002835				AACAGAAAGTGCTTCCCTCAAGAG
39477	MIR-526B*: HSA-MIR-526B*	MI0003150				MIMAT0002836				GCCTCTAAAAGGAAGCACTTT
39479	MIR-519-5P: HSA-MIR-519C-5P	MI0003148;MI0003151;MI0003153;MI0003169;MI0003177;MI0003178				MIMAT0002831				AACAGAAAGCGCTTCCCTCTAGAG
39480	MIR-518A-5P-527_2: HSA-MIR-518A-5P; HSA-MIR-527	MI0003170;MI0003173;MI0003179				MIMAT0002862;MIMAT0005457				AGAAAGGGCTTCCCTTTGCAG
39481	MIR-532-5P: HSA-MIR-532-5P; MMU-MIR-532-5P	MI0003205	MI0003206			MIMAT0002888	MIMAT0002889			ACGGTCCTACACTCAAGGCATG
39482	MIR-541-5P: HSA-MIR-541*	MI0005539				MIMAT0004919				AGTGGGACCGACAGCAGAATCCTTT
39484	MIR-542-5P: HSA-MIR-542-5P; MMU-MIR-542-5P; RNO-MIR-542-5P	MI0003686	MI0003522	MI0003528		MIMAT0003340	MIMAT0003171	MIMAT0003178		TCTCGTGACATGATGATCCCCGA
39485	MIR-543-3P: HSA-MIR-543; MMU-MIR-543; RNO-MIR-543*	MI0005565	MI0003519	MI0003525		MIMAT0004954	MIMAT0003168	MIMAT0003175		AAGAAGTGCACCGCGAATGTTT
39793	MIR-501-5P: HSA-MIR-501-5P; RNO-MIR-501	MI0003185		MI0003480		MIMAT0002872		MIMAT0003116		TCTCACCCAGGGACAAAGGATT
39859	EBV-MIR-BART1-3P: EBV-MIR-BART1-3P				MI0001067				MIMAT0003390	AGACATAGTGGATAGCGGTGCTA
39861	MIR-675-5P: MMU-MIR-675-5P (MMU-MIR-675); RNO-MIR-675		MI0004123	MI0012603			MIMAT0003725	MIMAT0012841		ACTGTGGGCCCTTTCCGCACCA
39862	MIR-675-3P: MMU-MIR-675-3P; RNO-MIR-675*		MI0004123	MI0012603			MIMAT0003726	MIMAT0017363		ACTGAGCGGTTAGGGCATACAG
39863	MIR-374*: MMU-MIR-374*		MI0004125				MIMAT0003728			CTCGGACAATGATAATACAACC
39864	MIR-592: HSA-MIR-592; MMU-MIR-592; RNO-MIR-592	MI0003604	MI0004127	MI0012596		MIMAT0003260	MIMAT0003730	MIMAT0012834		ACATCATCGCATATTGACACAAT
39865	MIR-671-5P: HSA-MIR-671-5P; MMU-MIR-671-5P; RNO-MIR-671-5P	MI0003760	MI0004133	MI0006156		MIMAT0003880	MIMAT0003731			ACCTCCAGCCCCTCCAGGGCTTCCT
39866	MIR-668: HSA-MIR-668; MMU-MIR-668; RNO-MIR-668	MI0003761	MI0004134	MI0012601		MIMAT0003881	MIMAT0003732	MIMAT0012839		GGTAGTGGGCCGAGCCGAGTGACA
39867	MIR-665: MMU-MIR-665; RNO-MIR-665		MI0004171	MI0012606			MIMAT0003733	MIMAT0012844		TAAGGGACCTCAGCCTCCTGGT
39868	MIR-667: MMU-MIR-667; RNO-MIR-667		MI0004196	MI0012614			MIMAT0003734	MIMAT0012852		CTTGGGCTGGGTGGCAGGTGTCA
39869	MIR-670: MMU-MIR-670		MI0004295				MIMAT0003736			TTCACCACATACACTCAGGGAT
39870	MIR-496_2: HSA-MIR-496; MMU-MIR-496; RNO-MIR-496	MI0003136	MI0004589	MI0012622		MIMAT0002818	MIMAT0003738	MIMAT0012860		GAGATTGGCCATGTAATACTCA
39871	MIR-674*: MMU-MIR-674*; RNO-MIR-674-3P		MI0004611	MI0006159			MIMAT0003741	MIMAT0005330		TTGTTCTGAGATGGGAGCTGTG
39872	MIR-455-3P: MMU-MIR-455; RNO-MIR-455*		MI0004679	MI0006148			MIMAT0003742	MIMAT0017308		AGTGTATATGCCCGTGGACTGCAT
39873	MIR-712*: MMU-MIR-712*		MI0004696				MIMAT0003743			CAACACCCGGGGGTGACTCGCA
39874	MIR-676*: MMU-MIR-676*		MI0005003				MIMAT0003781			GCAAGTCCTAAGGTTGTAGAGT
39875	MIR-676: MMU-MIR-676		MI0005003				MIMAT0003782			AGCTCAACAACCTCAGGACGG
39876	MIR-762: MMU-MIR-762		MI0004215				MIMAT0003892			GCTCTGTCCCGGCCCCAGCCCC
39877	MIR-761: MMU-MIR-761; HSA-MIR-761; RNO-MIR-761	MI0003941	MI0004306	MI0012615		MIMAT0010364	MIMAT0003893	MIMAT0012853		TGTGTCAGTTTCACCCTGCTGC
39878	MIR-764-5P: MMU-MIR-764-5P; RNO-MIR-764		MI0004310	MI0012616			MIMAT0003894	MIMAT0012854		AGGAGGACATGTGAGCACC
39879	MIR-764-3P: MMU-MIR-764-3P; RNO-MIR-764*		MI0004310	MI0012616			MIMAT0003895	MIMAT0017370		ACAGTTGCCACTATGGCCTCCT
39880	MIR-759: MMU-MIR-759; HSA-MIR-759; RNO-MIR-759	MI0004065	MI0004554	MI0012618		MIMAT0010497	MIMAT0003897	MIMAT0012856		GTCAAAATTGTTTGCACTCTGC
39881	MIR-760-3P: HSA-MIR-760; MMU-MIR-760-3P; RNO-MIR-760-3P	MI0005567	MI0004605	MI0006164		MIMAT0004957	MIMAT0003898	MIMAT0005337		CTCCCCACAGACCCAGAGCCGAATTTC
39882	MIR-301B: MMU-MIR-301B; RNO-MIR-301B		MI0004122	MI0006137			MIMAT0004186	MIMAT0005304		TGCTTTGACAATACCATTGCACTG
39883	MIR-693-3P: MMU-MIR-693-3P		MI0004662				MIMAT0004189			TTACAGCCACATCTGAAAGCTGC
39884	MIR-804: MMU-MIR-804		MI0005203				MIMAT0004210			TCCAGGTGAGGAACAACTCACA
39885	MIR-805: MMU-MIR-805 (DELETED IN MIRBASE 15.0)									CCCTATGTCCTGATCAATTC
39887	MIR-767-5P: HSA-MIR-767-5P; MMU-MIR-767	MI0003763	MI0012530			MIMAT0003882	MIMAT0012773			CATGCTCAGACAACCATGGTGCA
39888	MIR-767-3P: HSA-MIR-767-3P	MI0003763				MIMAT0003883				AGAAACCATGGGGTATGAGCAGA
39889	MIR-454*: HSA-MIR-454*	MI0003820				MIMAT0003884				GCAGAGACAATATTGATAGGGT
39890	MIR-454_2: HSA-MIR-454	MI0003820				MIMAT0003885				AAACCCTATAAGCAATATTGCACTA
39891	MIR-769-5P: HSA-MIR-769-5P	MI0003834				MIMAT0003886				AGCTCAGAACCCAGAGGTCTCA
39892	MIR-769-3P: HSA-MIR-769-3P	MI0003834				MIMAT0003887				AACCAAGACCCCGGAGATCCCAG
39893	MIR-766: HSA-MIR-766	MI0003836				MIMAT0003888				GCTGAGGCTGTGGGGCTGGAGT
39894	MIR-765: HSA-MIR-765	MI0005116				MIMAT0003945				CATCACCTTCCTTCTCCTCCA
39898	MIR-500A-500B: HSA-MIR-500A; HSA-MIR-500B	MI0003184;MI0015903				MIMAT0004773;MIMAT0016925				TCTCACCCAGGTAGCAAGGATTA
39899	MIR-666-5P: MMU-MIR-666-5P		MI0004553				MIMAT0003737			GGCTCTCACAGCTGTGCCCGCT
39900	MIR-763: MMU-MIR-763		MI0004516				MIMAT0003896			GCCACTGGTTCTTCCCAGCTGG
39901	MIR-143: HSA-MIR-143; MMU-MIR-143; RNO-MIR-143	MI0000459	MI0000257	MI0000916		MIMAT0000435	MIMAT0000247	MIMAT0000849		GAGCTACAGTGCTTCATCTCA
39903	MIR-675: HSA-MIR-675	MI0005416				MIMAT0004284				CACTGTGGGCCCTCTCCGCACCA
39904	SV40-MIR-S1-5P: SV40-MIR-S1-5P				MI0003689				MIMAT0003344	AAGGCTCATTTCAGGCCCCTCA
39905	SV40-MIR-S1-3P: SV40-MIR-S1-3P				MI0003689				MIMAT0003345	ACTCAGGGCATGAAACAGGC
39912	HIV1-MIR-H1: HIV1-MIR-H1				MI0006106				MIMAT0004480	GCCCAGGCACGCCTCCCTGG
39913	HIV1-MIR-N367: HIV1-MIR-N367				MI0006104				MIMAT0004478	TTGAAGCACCATCCAAAGGTCAGT
39914	MIR-193A-5P: HSA-MIR-193A-5P	MI0000487				MIMAT0004614				TCATCTCGCCCGCAAAGACCCA
39933	MIR-548A-5P: HSA-MIR-548A-5P	MI0003612				MIMAT0004803				GGTAAAACTCGCAATTACTTTT
39934	MIR-548B-5P: HSA-MIR-548B-5P	MI0003596				MIMAT0004798				GGCCAAAACCACAATTACTTTT
39935	MIR-548D-5P: HSA-MIR-548D-5P	MI0003668;MI0003671				MIMAT0004812				GGCAAAAACCACAATTACTTTT
39936	MIR-218-1*: MMU-MIR-218-1*; RNO-MIR-218-1*		MI0000700	MI0000958			MIMAT0004665	MIMAT0017162		GGTGCTTGACGGAACCATGTTT
39937	MIR-148A*: HSA-MIR-148A*; MMU-MIR-148A*	MI0000253	MI0000550			MIMAT0004549	MIMAT0004617			AGTCGGAGTGTCTCAGAACTTT
39938	MIR-944: HSA-MIR-944	MI0005769				MIMAT0004987				CTCATCCGATGTACAATAATTT
39939	MIR-338-5P: HSA-MIR-338-5P; MMU-MIR-338-5P; RNO-MIR-338*	MI0000814	MI0000619	MI0000618		MIMAT0004701	MIMAT0004647	MIMAT0004646		CACTCAGCACCAGGATATTGTT
39940	MIR-499-3P: HSA-MIR-499-3P; MMU-MIR-499*	MI0003183	MI0004676			MIMAT0004772	MIMAT0017254			AGCACAGACTTGCTGTGATGTT
39941	MIR-470*: MMU-MIR-470*		MI0002405				MIMAT0004760			TCTTCTCAGAAAGGTACTGGTT
39942	MIR-181C*: HSA-MIR-181C*; MMU-MIR-181C*; RNO-MIR-181C*	MI0000271	MI0000724	MI0000924		MIMAT0004559	MIMAT0017068	MIMAT0017137		GTCCACTCAACGGTCGATGGTT
39943	EBV-MIR-BART13*: EBV-MIR-BART13*				MI0003735				MIMAT0004818	CTGTACGAGCCACGAGCCGGTT
39944	MIR-122*: HSA-MIR-122*; MMU-MIR-122*	MI0000442	MI0000256			MIMAT0004590	MIMAT0017005			TATTTAGTGTGATAATGGCGTT
39945	MIR-129*: HSA-MIR-129*; RNO-MIR-129-1*	MI0000252		MI0000902		MIMAT0004548		MIMAT0017120		ATACTTTTTGGGGTAAGGGCTT
39946	MIR-940: HSA-MIR-940	MI0005762				MIMAT0004983				GGGGAGCGGGGGCCCTGCCTT
39947	MIR-148B*: HSA-MIR-148B*; MMU-MIR-148B*	MI0000811	MI0000617			MIMAT0004699	MIMAT0017036			GCCTGAGTGTATAACAGAACTT
39948	MIR-543-5P: RNO-MIR-543; MMU-MIR-543*		MI0003519	MI0003525			MIMAT0017207	MIMAT0004787		GCGAAAAACACGCGGGCAACTT
39949	MIR-466B-466C-466P-3P: MMU-MIR-466B-3P; MMU-MIR-466C-3P; MMU-MIR-466P-3P		MI0005503;MI0014078;MI0014112;MI0014063;MI0014070;MI0014057;MI0014060;MI0014067;MI0005504;MI0005502;MI0005505				MIMAT0005453;MIMAT0004878;MIMAT0014892			TCTTATGTGTGCGTGTATGTATT
39950	MIR-34C-3P: MMU-MIR-34C*; RNO-MIR-34C*		MI0000403	MI0000876			MIMAT0004580	MIMAT0004723		CCTGGCTGTGTGGTTAGTGATT
39951	MIR-34C-3P: HSA-MIR-34C-3P	MI0000743				MIMAT0004677				CCTGGCCGTGTGGTTAGTGATT
39953	MIR-96*: HSA-MIR-96*; RNO-MIR-96*	MI0000098		MI0000881		MIMAT0004510		MIMAT0017110		CATATTGGCACTGCACATGATT
39954	MIR-125B*: RNO-MIR-125B*			MI0000897				MIMAT0004731		AGGTCCCAAGAGCCTGACTTGT
39955	MIR-125B-2-3P: MMU-MIR-125B-2-3P		MI0000152				MIMAT0004529			AGGTCCCAAGAACCTGACTTGT
39956	MIR-10B*: HSA-MIR-10B*; MMU-MIR-10B*; RNO-MIR-10B*	MI0000267	MI0000221	MI0000842		MIMAT0004556	MIMAT0004538	MIMAT0017092		ATTCCCCTAGAATCGAATCTGT
39957	MIR-125A-3P: HSA-MIR-125A-3P; MMU-MIR-125A-3P; RNO-MIR-125A-3P	MI0000469	MI0000151	MI0000895		MIMAT0004602	MIMAT0004528	MIMAT0004729		GGCTCCCAAGAACCTCACCTGT
39958	MIR-936: HSA-MIR-936	MI0005758				MIMAT0004979				CTGCGATTCCTCCCTCTACTGT
39959	MIR-181A-2*: HSA-MIR-181A-2*	MI0000269				MIMAT0004558				GGTACAGTCAACGGTCAGTGGT
39960	KSHV-MIR-K12-9*: KSHV-MIR-K12-9*				MI0002477				MIMAT0002184	AGCGGGGTTTACGCAGCTGGGT
39961	MIR-181A-2*: MMU-MIR-181A-2*		MI0000223				MIMAT0005443			CAAGGTACAGTCAACGGTCGGT
39962	MIR-132*: HSA-MIR-132*; MMU-MIR-132*	MI0000449	MI0000158			MIMAT0004594	MIMAT0016984			AGTAACAATCGAAAGCCACGGT
39963	MIR-221*: HSA-MIR-221*; MMU-MIR-221*; RNO-MIR-221*	MI0000298	MI0000709	MI0000961		MIMAT0004568	MIMAT0017060	MIMAT0017163		AAATCTACATTGTATGCCAGGT
39964	MIR-105*: HSA-MIR-105*	MI0000111;MI0000112				MIMAT0004516				TAGCACATGCTCAAACATCCGT
39965	MIR-125B-1*: HSA-MIR-125B-1*; MMU-MIR-125B-1-3P; RNO-MIR-125B-3P	MI0000446	MI0000725	MI0000896		MIMAT0004592	MIMAT0004669	MIMAT0004730		AGCTCCCAAGAGCCTAACCCGT
39966	MIR-294-5P: MMU-MIR-294*; RNO-MIR-294		MI0000392	MI0012610			MIMAT0004574	MIMAT0012848		AGATAGGGCCTCCATTTTGAGT
39967	MIR-293-5P: MMU-MIR-293*		MI0000391				MIMAT0004573			CAAAATGTCACACAGTTTGAGT
39968	MIR-295-5P: MMU-MIR-295*; RNO-MIR-295		MI0000393	MI0012611;MI0015968			MIMAT0004575	MIMAT0012849		GAAGTGTGCCCCACATTTGAGT
39970	MIR-130B*: MMU-MIR-130B*; HSA-MIR-130B*	MI0000748	MI0000408			MIMAT0004680	MIMAT0004583			AGTAGTGCAACAGGGAAAGAGT
39971	MIR-29A*: HSA-MIR-29A*; MMU-MIR-29A*; RNO-MIR-29A*	MI0000087	MI0000576	MI0000863		MIMAT0004503	MIMAT0004631	MIMAT0004718		CTGAACACCAAAAGAAATCAGT
39972	MIR-20B*: MMU-MIR-20B*		MI0003536				MIMAT0004788			CTAGAAGTGCTCACACTGCAGT
39973	MIR-20A*: MMU-MIR-20A*		MI0000568				MIMAT0004627			CTTTAAGTGCTCGTAATGCAGT
39974	MIR-20A*: HSA-MIR-20A*	MI0000076				MIMAT0004493				CTTTAAGTGCTCATAATGCAGT
39975	MIR-93*: HSA-MIR-93*; MMU-MIR-93*; RNO-MIR-93*	MI0000095	MI0000581	MI0000880		MIMAT0004509	MIMAT0004636	MIMAT0017109		CGGGAAGTGCTAGCTCAGCAGT
39976	LET-7G*: MMU-LET-7G*; HSA-LET-7G*	MI0000433	MI0000137			MIMAT0004584	MIMAT0004519			GCAAGGCAGTGGCCTGTACAGT
39977	MIR-20B*: HSA-MIR-20B*	MI0001519				MIMAT0004752				CTGGAAGTGCCCATACTACAGT
39978	MIR-367*: HSA-MIR-367*	MI0000775				MIMAT0004686				AGAGTTGCATATTAGCAACAGT
39979	MIR-302A*: MMU-MIR-302A*		MI0000402				MIMAT0004579			GCAAGTACAACCACGTTTAAGT
39980	MIR-302D*: HSA-MIR-302D*; MMU-MIR-302D*	MI0000774	MI0003718			MIMAT0004685	MIMAT0017225			GCAAGTGCCTCCATGTTAAAGT
39981	MIR-219-2-3P: HSA-MIR-219-2-3P; RNO-MIR-219-2-3P	MI0000740		MI0000960		MIMAT0004675		MIMAT0005446		ACAGATGTCCAGCCACAATTCT
39982	MIR-27B*: HSA-MIR-27B*; MMU-MIR-27B*; RNO-MIR-27B*	MI0000440	MI0000142	MI0000859		MIMAT0004588	MIMAT0004522	MIMAT0017101		GTTCACCAATCAGCTAAGCTCT
39983	MIR-377*: HSA-MIR-377*	MI0000785				MIMAT0004689				GAATTCACCAAGGGCAACCTCT
39984	MIR-924: HSA-MIR-924	MI0005716				MIMAT0004974				GCAAGACATCACAAGACTCT
39985	MIR-219-1-3P: HSA-MIR-219-1-3P	MI0000296				MIMAT0004567				CGGGACGTCCAGACTCAACTCT
39986	MIR-219-1-3P: RNO-MIR-219-1-3P			MI0000959				MIMAT0004741		CGGGACGTCCAGACGCAACTCT
39987	MIR-25*: RNO-MIR-25*			MI0000856				MIMAT0004713		GCAATTGCCCGTGTCTCCGCCT
39988	MIR-25*: HSA-MIR-25*; MMU-MIR-25*	MI0000082	MI0000689			MIMAT0004498	MIMAT0017049			CAATTGCCCAAGTCTCCGCCT
39989	MIR-92B*: HSA-MIR-92B*; RNO-MIR-92B*	MI0003560		MI0006167		MIMAT0004792		MIMAT0017319		CACTGCACCGCGTCCCGTCCCT
39990	MIR-149*: HSA-MIR-149*	MI0000478				MIMAT0004609				GCACAGCCCCCGTCCCTCCCT
39991	MIR-27A*: HSA-MIR-27A*; MMU-MIR-27A*; RNO-MIR-27A*	MI0000085	MI0000578	MI0000860		MIMAT0004501	MIMAT0004633	MIMAT0004715		TGCTCACAAGCAGCTAAGCCCT
39992	MIR-185*: HSA-MIR-185*; MMU-MIR-185*	MI0000482	MI0000227			MIMAT0004611	MIMAT0016996			GACCAGAGGAAAGCCAGCCCCT
39994	MIR-342-5P: MMU-MIR-342-5P; RNO-MIR-342-5P; HSA-MIR-342-5P	MI0000805	MI0000627	MI0000626		MIMAT0004694	MIMAT0004653	MIMAT0004652		CTCAATCACAGATAGCACCCCT
39995	MIR-92A-2*: MMU-MIR-92A-2*		MI0000580				MIMAT0004635			GTAATGCCACCAATCCCCACCT
39996	MIR-92A-1*: HSA-MIR-92A-1*	MI0000093				MIMAT0004507				AGCATTGCAACCGATCCCAACCT
39997	MIR-616: HSA-MIR-616	MI0003629				MIMAT0004805				CTGCTCAAACCCTCCAATGACT
39998	MIR-203*: MMU-MIR-203*		MI0000246				MIMAT0004547			TGTTGAACTGTCAAGAACCACT
39999	MIR-19B-1*: HSA-MIR-19B-1*; RNO-MIR-19B-1*	MI0000074		MI0000847		MIMAT0004491		MIMAT0017096		GCTGGATGCAAACCTGCAAAACT
40000	MIR-19B-2*: HSA-MIR-19B-2*	MI0000075				MIMAT0004492				TGAAATGCAAACCTGCAAAACT
40001	MIR-19A*: HSA-MIR-19A*; MMU-MIR-19A*	MI0000073	MI0000688			MIMAT0004490	MIMAT0004660			TGTAGTGCAACTATGCAAAACT
40003	MIR-467E*: MMU-MIR-467E*		MI0006128				MIMAT0005294			ATATAGGTGTGTGTATGTATAT
40004	MIR-556-3P: HSA-MIR-556-3P	MI0003562				MIMAT0004793				AAAGATGAGCTAATGGTAATAT
40006	MIR-937: HSA-MIR-937	MI0005759				MIMAT0004980				GGCAGAGAGTCAGAGCGCGGAT
40007	MIR-628-5P: HSA-MIR-628-5P	MI0003642				MIMAT0004809				CCTCTAGTAAATATGTCAGCAT
40008	MIR-218-1*: HSA-MIR-218-1*; RNO-MIR-218-1*	MI0000294		MI0000958		MIMAT0004565		MIMAT0017162		CCATGGTGCTTGACGGAACCAT
40009	MIR-135B*: HSA-MIR-135B*	MI0000810				MIMAT0004698				CCCATGGCTTTTAGCCCTACAT
40011	MIR-450A-2*: MMU-MIR-450A-2*		MI0003537				MIMAT0004789			ATGAATGCAAAGCATCCCCAAT
40012	MIR-322*-MIR-424*: HSA-MIR-424* (HSA-MIR-322*)	MI0001446				MIMAT0004749				ATAGCAGCGCCTCACGTTTTG
40013	MIR-497*: HSA-MIR-497*; MMU-MIR-497*; RNO-MIR-497*	MI0003138	MI0004636	MI0003724		MIMAT0004768	MIMAT0017247	MIMAT0017230		TCTAACACCACAGTGTGGTTTG
40014	MIR-10A*: HSA-MIR-10A*; MMU-MIR-10A*; RNO-MIR-10A-3P	MI0000266	MI0000685	MI0000841		MIMAT0004555	MIMAT0004659	MIMAT0004709		TATTCCCCTAGATACGAATTTG
40015	MIR-7-2*: HSA-MIR-7-2*	MI0000264				MIMAT0004554				TTAGGTAGACTGGGATTTGTTG
40016	MIR-21*: HSA-MIR-21*	MI0000077				MIMAT0004494				ACAGCCCATCGACTGGTGTTG
40017	MIR-21*: MMU-MIR-21*; RNO-MIR-21*		MI0000569	MI0000850			MIMAT0004628	MIMAT0004711		GACAGCCCATCGACTGCTGTTG
40018	MIR-99A*: HSA-MIR-99A*	MI0000101				MIMAT0004511				CAGACCCATAGAAGCGAGCTTG
40019	MIR-99B*: HSA-MIR-99B*; MMU-MIR-99B*; RNO-MIR-99B*	MI0000746	MI0000147	MI0000884		MIMAT0004678	MIMAT0004525	MIMAT0004725		CGGACCCACAGACACGAGCTTG
40020	MIR-99A*: RNO-MIR-99A*; MMU-MIR-99A*		MI0000146	MI0000883			MIMAT0016981	MIMAT0004724		CAGACCCATAGAAACGAGCTTG
40021	MIR-100*: HSA-MIR-100*	MI0000102				MIMAT0004512				CATACCTATAGATACAAGCTTG
40022	MIR-34B-3P: HSA-MIR-34B; MMU-MIR-34B-3P	MI0000742	MI0000404			MIMAT0004676	MIMAT0004581			ATGGCAGTGGAGTTAGTGATTG
40023	MIR-34A*: HSA-MIR-34A*; MMU-MIR-34A*; RNO-MIR-34A*	MI0000268	MI0000584	MI0000877		MIMAT0004557	MIMAT0017022	MIMAT0017106		AGGGCAGTATACTTGCTGATTG
40024	MIR-33*: HSA-MIR-33A*; MMU-MIR-33*; RNO-MIR-33*	MI0000091	MI0000707	MI0000874		MIMAT0004506	MIMAT0004666	MIMAT0017104		GTGATGCACTGTGGAAACATTG
40025	MIR-32*: HSA-MIR-32*; MMU-MIR-32*; RNO-MIR-32*	MI0000090	MI0000691	MI0000873		MIMAT0004505	MIMAT0017050	MIMAT0017103		AAATATCACACACACTAAATTG
40026	MIR-941: HSA-MIR-941	MI0005763;MI0005764;MI0005765;MI0005766				MIMAT0004984				GCACATGTGCACACAGCCGGGTG
40027	MIR-881*: MMU-MIR-881*		MI0005474				MIMAT0004845			AGATGTGACTGTTATCTCTCTG
40029	MIR-15A*: MMU-MIR-15A*		MI0000564				MIMAT0004624			TGAGGCAGCACAGTATGGCCTG
40030	MIR-15A*: HSA-MIR-15A*	MI0000069				MIMAT0004488				TGAGGCAGCACAATATGGCCTG
40031	MIR-431*: HSA-MIR-431*; MMU-MIR-431*	MI0001721	MI0001524			MIMAT0004757	MIMAT0004753			AGAAGCCCTGCAAGACGACCTG
40032	MIR-33B*: HSA-MIR-33B*	MI0003646				MIMAT0004811				GGGCTGCACTGCCGAGGCACTG
40033	MIR-101*: HSA-MIR-101*	MI0000103				MIMAT0004513				AGCATCAGCACTGTGATAACTG
40034	MIR-466F-3P-MIR-466I-3P-466B-1*: MMU-MIR-466F-3P; MMU-MIR-466I-3P; RNO-MIR-466B-1*		MI0005507;MI0005508;MI0005509;MI0006282	MI0006112			MIMAT0004882;MIMAT0005834	MIMAT0017285		GTGTGTATGTGTGTGTGTATG
40035	MIR-136*: HSA-MIR-136*; RNO-MIR-136*; MMU-MIR-136*	MI0000475	MI0000162	MI0000909		MIMAT0004606	MIMAT0004532	MIMAT0004733		AGACTCATTTGAGACGATGATG
40036	MIR-200B*: HSA-MIR-200B*; MMU-MIR-200B*	MI0000342	MI0000243			MIMAT0004571	MIMAT0004545			TCCAATGCTGCCCAGTAAGATG
40037	MIR-141*: HSA-MIR-141*	MI0000457				MIMAT0004598				TCCAACACTGTACTGGAAGATG
40038	MIR-141*: MMU-MIR-141*; RNO-MIR-141*		MI0000166	MI0000914			MIMAT0004533	MIMAT0017128		TCCAACACTGCACTGGAAGATG
40039	MIR-218-2*: HSA-MIR-218-2*; MMU-MIR-218-2*; RNO-MIR-218-2*	MI0000295	MI0000701	MI0000957		MIMAT0004566	MIMAT0005444	MIMAT0004740		CGCGGTGCTTGACAGAACCATG
40040	MIR-16-2*: HSA-MIR-16-2*	MI0000115				MIMAT0004518				TAAAGCAGCACAGTAATATTGG
40041	MIR-195*: HSA-MIR-195*; RNO-MIR-195*	MI0000489		MI0000939		MIMAT0004615		MIMAT0017149		GGAGCAGCACAGCCAATATTGG
40042	MIR-16-1*: HSA-MIR-16-1*	MI0000070				MIMAT0004489				TCAGCAGCACAGTTAATACTGG
40043	MIR-16-1*: MMU-MIR-16-1*		MI0000565				MIMAT0004625			TCAGCAGCACAGTCAATACTGG
40044	MIR-194*: HSA-MIR-194*; RNO-MIR-194*	MI0000732		MI0000938		MIMAT0004671		MIMAT0017148		CAGATAACAGCAGCCCCACTGG
40045	MIR-935: HSA-MIR-935; RNO-MIR-935	MI0005757		MI0012607		MIMAT0004978		MIMAT0012845		GCGGTAGCGGAAGCGGTAACTGG
40046	MIR-760-5P: RNO-MIR-760-5P; MMU-MIR-760-5P		MI0004605	MI0006164			MIMAT0017245	MIMAT0005336		CGGGCTCTGGTGGCCTGAGGGG
40049	MIR-106B*: HSA-MIR-106B*; MMU-MIR-106B*; RNO-MIR-106B*	MI0000734	MI0000407	MI0000889		MIMAT0004672	MIMAT0004582	MIMAT0004727		GCAGCAAGTACCCACAGTGCGG
40051	MIR-26A-2*: HSA-MIR-26A-2*	MI0000750				MIMAT0004681				GAAACAAGTAATCAAGAATAGG
40052	MIR-26A-1*: HSA-MIR-26A-1*; RNO-MIR-26A*	MI0000083		MI0000857		MIMAT0004499		MIMAT0017100		CGTGCAAGTAACCAAGAATAGG
40053	MIR-146A*: HSA-MIR-146A*	MI0000477				MIMAT0004608				CTGAAGAACTGAATTTCAGAGG
40054	MIR-345-3P: MMU-MIR-345-3P; RNO-MIR-345-3P		MI0000632	MI0000631			MIMAT0004656	MIMAT0004655		GTCTCCAGACCCCTAGTTCAGG
40055	EBV-MIR-BART7*: EBV-MIR-BART7*				MI0003729				MIMAT0004815	TGTTTCATAGTCAAGGTCCAGG
40056	MIR-26B*: HSA-MIR-26B*; MMU-MIR-26B*; RNO-MIR-26B*	MI0000084	MI0000575	MI0000858		MIMAT0004500	MIMAT0004630	MIMAT0004714		GAGCCAAGTAATGGAGAACAGG
40057	MIR-15B*: HSA-MIR-15B*; MMU-MIR-15B*	MI0000438	MI0000140			MIMAT0004586	MIMAT0004521			TAGAGCAGCAAATAATGATTCG
40062	MIR-196A*: HSA-MIR-196A*; MMU-MIR-196A-2*; RNO-MIR-196A*	MI0000279	MI0000553	MI0000940		MIMAT0004562	MIMAT0004618	MIMAT0004737		CTCAGGCAGTTTCTTGTTGCCG
40063	MIR-138-1*: MMU-MIR-138-1*; RNO-MIR-138-1*		MI0000722	MI0000912			MIMAT0004668	MIMAT0004734		CCCTGGTGTTGTGAAGTAGCCG
40064	MIR-193B*: HSA-MIR-193B*	MI0003137				MIMAT0004767				TCATCTCGCCCTCAAAACCCCG
40065	MIR-200C*: HSA-MIR-200C*; MMU-MIR-200C*; RNO-MIR-200C*	MI0000650	MI0000694	MI0000942		MIMAT0004657	MIMAT0004663	MIMAT0017150		CCAAACACTGCTGGGTAAGACG
40066	MIR-223*: HSA-MIR-223*; MMU-MIR-223*; RNO-MIR-223*	MI0000300	MI0000703	MI0000963		MIMAT0004570	MIMAT0017056	MIMAT0017165		AACTCAGCTTGTCAAATACACG
40067	MIR-124*: HSA-MIR-124*; MMU-MIR-124*; RNO-MIR-124*	MI0000443;MI0000444;MI0000445	MI0000150;MI0000716;MI0000717	MI0000892;MI0000893;MI0000894		MIMAT0004591	MIMAT0004527	MIMAT0004728		ATCAAGGTCCGCTGTGAACACG
40068	MIR-921: HSA-MIR-921	MI0005713				MIMAT0004971				GAATCCTGGTTCTGTCCCTCACTAG
40069	LET-7B*: HSA-LET-7B*; MMU-LET-7B*; RNO-LET-7B*	MI0000063	MI0000558	MI0000829		MIMAT0004482	MIMAT0004621	MIMAT0004705		GGGAAGGCAGTAGGTTGTATAG
40070	LET-7A*-LET-7C-2*: MMU-LET-7A-1*; MMU-LET-7C-2*; HSA-LET-7A*	MI0000060;MI0000062	MI0000556;MI0000560			MIMAT0004481	MIMAT0004620;MIMAT0005439			GGAAAGACAGTAGATTGTATAG
40071	LET-7F-1*: MMU-LET-7F-1*; HSA-LET-7F-1*; RNO-LET-7F-1*	MI0000067	MI0000562	MI0000833		MIMAT0004486	MIMAT0004623	MIMAT0017089		GGGAAGGCAATAGATTGTATAG
40072	LET-7F-2*: HSA-LET-7F-2*; MMU-LET-7F-2*; RNO-LET-7F-2*	MI0000068	MI0000563	MI0000834		MIMAT0004487	MIMAT0017017	MIMAT0017090		GGAAAGACAGTAGACTGTATAG
40073	LET-7E*: HSA-LET-7E*; RNO-LET-7E*	MI0000066		MI0000832		MIMAT0004485		MIMAT0004706		GGAAAGCTAGGAGGCCGTATAG
40075	MIR-222*: HSA-MIR-222*; MMU-MIR-222*; RNO-MIR-222*	MI0000299	MI0000710	MI0000962		MIMAT0004569	MIMAT0017061	MIMAT0017164		AGGATCTACACTGGCTACTGAG
40076	MIR-452*: HSA-MIR-452*	MI0001733				MIMAT0001636				CACTTACTTCTTTGCAGATGAG
40077	MIR-155*: HSA-MIR-155*	MI0000681				MIMAT0004658				TGTTAATGCTAATATGTAGGAG
40079	MIR-127*: HSA-MIR-127-5P; MMU-MIR-127*; RNO-MIR-127*	MI0000472	MI0000154	MI0000899		MIMAT0004604	MIMAT0004530	MIMAT0017117		ATCAGAGCCCTCTGAGCTTCAG
40080	MIR-943: HSA-MIR-943	MI0005768				MIMAT0004986				CTGGAGGACGGCAACAGTCAG
40081	MIR-106A*: HSA-MIR-106A*	MI0000113				MIMAT0004517				GTAAGAAGTGCTTACATTGCAG
40082	MIR-192*: HSA-MIR-192*	MI0000234				MIMAT0004543				CTGTGACCTATGGAATTGGCAG
40083	LET-7I*: HSA-LET-7I*; MMU-LET-7I*; RNO-LET-7I*	MI0000434	MI0000138	MI0000835		MIMAT0004585	MIMAT0004520	MIMAT0004707		AGCAAGGCAGTAGCTTGCGCAG
40084	MIR-30C-2*: HSA-MIR-30C-2*; MMU-MIR-30C-2*; RNO-MIR-30C-2*	MI0000254	MI0000548	MI0000871		MIMAT0004550	MIMAT0005438	MIMAT0005442		AGAGTAAACAGCCTTCTCCCAG
40085	MIR-30C-1*: HSA-MIR-30C-1*; MMU-MIR-30C-1*; RNO-MIR-30C-1*	MI0000736	MI0000547	MI0000866		MIMAT0004674	MIMAT0004616	MIMAT0004719		GGAGTAAACAACCCTCTCCCAG
40086	MIR-30B*: HSA-MIR-30B*	MI0000441				MIMAT0004589				GAAGTAAACATCCACCTCCCAG
40087	MIR-30B*: MMU-MIR-30B*; RNO-MIR-30B-3P		MI0000145	MI0000868			MIMAT0004524	MIMAT0004721		GACGTAAACATCCACATCCCAG
40088	MIR-150*: HSA-MIR-150*; ; RNO-MIR-150*	MI0000479		MI0000920		MIMAT0004610		MIMAT0017133		CTGTCCCCCAGGCCTGTACCAG
40089	MIR-150*: MMU-MIR-150*; RNO-MIR-150*		MI0000172	MI0000920			MIMAT0004535	MIMAT0017133		CTATCCCCCAGGCCTGTACCAG
40090	MIR-29B*: HSA-MIR-29B-2*; RNO-MIR-29B-2*; MMU-MIR-29B-2*	MI0000107	MI0000712	MI0000862		MIMAT0004515	MIMAT0017063	MIMAT0004717		CTAAGCCACCATGTGAAACCAG
40091	LET-7C-1*: MMU-LET-7C-1*		MI0000559				MIMAT0004622			GGAAAGCTAGAAGGTTGTACAG
40093	MIR-744*: HSA-MIR-744*; MMU-MIR-744*	MI0005559	MI0004124			MIMAT0004946	MIMAT0004820			AGGTTGAGGTTAGTGGCAACAG
40094	MIR-374B*-374C*: HSA-MIR-374B*; MMU-MIR-374C*	MI0005566	MI0014108			MIMAT0004956	MIMAT0014954			AATGATAATACAACCTGCTAAG
40095	MIR-374A*: HSA-MIR-374A*	MI0000782				MIMAT0004688				AATTACAATACAATCTGATAAG
40096	MIR-30D*: HSA-MIR-30D*; RNO-MIR-30D*	MI0000255		MI0000869		MIMAT0004551		MIMAT0004722		GCAGCAAACATCTGACTGAAAG
40097	MIR-551B*: HSA-MIR-551B*	MI0003575				MIMAT0004794				GGTCTCACCCACGCTTGATTTC
40098	MIR-148B-5P: RNO-MIR-148B-5P			MI0000616				MIMAT0004645		CCTGAGTGTATAACAGAACTTC
40099	MIR-503*: MMU-MIR-503*		MI0003538				MIMAT0004790			CCAGGCAGTGGAAACAATACTC
40100	MIR-922: HSA-MIR-922	MI0005714				MIMAT0004972				GACGTAGTCCTATTCTCTGCTGC
40101	EBV-MIR-BART10*: EBV-MIR-BART10*				MI0003732				MIMAT0004817	TGTACAGAACCAAAGAGGTGGC
40102	MIR-186*: HSA-MIR-186*; RNO-MIR-186*	MI0000483		MI0000931		MIMAT0004612		MIMAT0017143		CCCAAAAAATTCACCTTTGGGC
40103	MIR-186*: MMU-MIR-186*		MI0000228				MIMAT0004540			CCCAAAAAATTCACCTTAGGGC
40104	MIR-146B-3P: MMU-MIR-146B*; RNO-MIR-146B*		MI0004665	MI0006342			MIMAT0004826	MIMAT0017334		ACCAGAACTGAGTCCCTAGGGC
40105	MIR-598-5P: RNO-MIR-598-5P; MMU-MIR-598*		MI0005556	MI0006155			MIMAT0017283	MIMAT0005324		CTCGCACCATCGGCATCACCGC
40106	MIR-138-1*: HSA-MIR-138-1*	MI0000476				MIMAT0004607				GGCCCTGGTGTTGTGAAGTAGC
40107	MIR-138-2*: HSA-MIR-138-2*; MMU-MIR-138-2*; RNO-MIR-138-2*	MI0000455	MI0000164	MI0000911		MIMAT0004596	MIMAT0016987	MIMAT0017127		AACCCTGGTGTCGTGAAATAGC
40108	MIR-191*: MMU-MIR-191*		MI0000233				MIMAT0004542			GGGAACGAAATCCAAGTGCAGC
40109	MIR-204*: RNO-MIR-204*; MMU-MIR-204*		MI0000247	MI0000946			MIMAT0017002	MIMAT0004739		AACGTCCCTTTGCCTTCCCAGC
40111	MIR-29B-1*: HSA-MIR-29B-1*; MMU-MIR-29B-1*	MI0000105	MI0000143			MIMAT0004514	MIMAT0004523			TCTAAACCACCATATGAAACCAGC
40112	MIR-879*: MMU-MIR-879*; RNO-MIR-879*		MI0005472				MIMAT0004843			CCGAAAGCTTGAAGCCATAAGC
40113	MIR-139-3P: HSA-MIR-139-3P; MMU-MIR-139-3P; RNO-MIR-139-3P	MI0000261	MI0000693	MI0000913		MIMAT0004552	MIMAT0004662	MIMAT0004735		ACTCCAACAGGGCCGCGTCTCC
40114	MIR-144*: HSA-MIR-144*; MMU-MIR-144*; RNO-MIR-144*	MI0000460	MI0000168	MI0000917		MIMAT0004600	MIMAT0016988	MIMAT0017130		CTTACAGTATATGATGATATCC
40115	MIR-145*: HSA-MIR-145*; MMU-MIR-145*; RNO-MIR-145*	MI0000461	MI0000169	MI0000918		MIMAT0004601	MIMAT0004534	MIMAT0017131		AGAACAGTATTTCCAGGAATCC
40117	MIR-187*: HSA-MIR-187*; MMU-MIR-187*; RNO-MIR-187*	MI0000274	MI0000229	MI0000932		MIMAT0004561	MIMAT0016997	MIMAT0017144		GCCCGGGTCCTGTGTTGTAGCC
40118	MIR-505*: HSA-MIR-505*; MMU-MIR-505-5P; RNO-MIR-505*	MI0003190	MI0004706	MI0003720		MIMAT0004776	MIMAT0017259	MIMAT0017226		ACATCAATACTTCCTGGCTCCC
40119	MIR-920: HSA-MIR-920	MI0005712				MIMAT0004970				TACTGCTTCCACAGCTCCCC
40120	MIR-23A*: HSA-MIR-23A*; RNO-MIR-23A*	MI0000079		MI0000852		MIMAT0004496		MIMAT0004712		AAATCCCATCCCCAGGAACCCC
40121	MIR-92A-2*: HSA-MIR-92A-2*	MI0000094				MIMAT0004508				GTAATGCAACAAATCCCCACCC
40122	MIR-143*: HSA-MIR-143*; MMU-MIR-143*; RNO-MIR-143*	MI0000459	MI0000257	MI0000916		MIMAT0004599	MIMAT0017006	MIMAT0017129		ACCAGAGATGCAGCACTGCACC
40124	MIR-183*: HSA-MIR-183*; MMU-MIR-183*; RNO-MIR-183*	MI0000273	MI0000225	MI0000928		MIMAT0004560	MIMAT0004539	MIMAT0017141		TTATGGCCCTTCGGTAATTCAC
40125	MIR-24-2*: MMU-MIR-24-2*; RNO-MIR-24-2*		MI0000572	MI0000855			MIMAT0005440	MIMAT0005441		ACTGTTTCAGCTCAGTAGGCAC
40126	MIR-376C*: MMU-MIR-376C*; RNO-MIR-376C*		MI0003533	MI0003543			MIMAT0005295	MIMAT0017219		TAAACATAGAAGGAATATCCAC
40127	EBV-MIR-BART9*: EBV-MIR-BART9*				MI0003731				MIMAT0004816	GTTTCCAATTCAGGGTCCAGTA
40128	LET-7C*: HSA-LET-7C*	MI0000064				MIMAT0004483				TAACTCCCAGGGTGTAACTCTA
40130	MIR-297A*-297B-3P-297C*: MMU-MIR-297A*; MMU-MIR-297B-3P; MMU-MIR-297C*		MI0004674;MI0005488;MI0005489;MI0005492				MIMAT0004827;MIMAT0004864;MIMAT0004866			TATGGGTATGTGTGTATGTATA
40131	MIR-466D-3P: MMU-MIR-466D-3P		MI0005546				MIMAT0004931			CTATGTGTGCGTGTATGTATA
40132	MIR-135A*: HSA-MIR-135A*; MMU-MIR-135A-1*	MI0000452	MI0000161			MIMAT0004595	MIMAT0004531			CGCCACGGCTCCAATCCCTATA
40133	MIR-411*: HSA-MIR-411*; MMU-MIR-411*; RNO-MIR-411*	MI0003675	MI0001163	MI0006144		MIMAT0004813	MIMAT0001093	MIMAT0017304		GGTTAGTGGACCGTGTTACATA
40134	MIR-379*: HSA-MIR-379*; RNO-MIR-379*	MI0000787		MI0003541		MIMAT0004690		MIMAT0004791		AGTTAGTGGACCATGTTACATA
40135	MIR-125B-2*: HSA-MIR-125B-2*	MI0000470				MIMAT0004603				GTCCCAAGAGCCTGACTTGTGA
40136	MIR-545*: HSA-MIR-545*	MI0003516				MIMAT0004785				TCATCTAATAAACATTTACTGA
40137	MIR-101A*: MMU-MIR-101A*; RNO-MIR-101A*		MI0000148	MI0000886			MIMAT0004526	MIMAT0004726		GCATCAGCACTGTGATAACTGA
40138	MIR-382*: MMU-MIR-382*; RNO-MIR-382*		MI0000799	MI0003548			MIMAT0003202	MIMAT0004691		AAAAAGTGTTGTCCGTGAATGA
40139	MIR-361-3P: HSA-MIR-361-3P; MMU-MIR-361*	MI0000760	MI0000761			MIMAT0004682	MIMAT0017075			AAATCAGAATCACACCTGGGGGA
40140	HCMV-MIR-US25-1*: HCMV-MIR-US25-1*				MI0001684				MIMAT0004755	GAGAACCGACCTAGCGTTCGGA
40143	MIR-942: HSA-MIR-942	MI0005767				MIMAT0004985				CACATGGCCAAAACAGAGAAGA
40144	MIR-872*: MMU-MIR-872*; RNO-MIR-872*		MI0005549	MI0006117			MIMAT0004935	MIMAT0005283		AGGAGGCTACTGCAATAGTTCA
40145	MIR-589: HSA-MIR-589	MI0003599				MIMAT0004799				CTCAGAGCAGACGTGGTTCTCA
40146	MIR-18B*: HSA-MIR-18B*; MMU-MIR-18B*	MI0001518	MI0005483			MIMAT0004751	MIMAT0017270			GCCAGAAGGGGCATTTAGGGCA
40147	MIR-146B-3P: HSA-MIR-146B-3P	MI0003129				MIMAT0004766				CCAGAACTGAGTCCACAGGGCA
40148	MIR-938: HSA-MIR-938	MI0005760				MIMAT0004981				ACTGGGTTCACCTTTAAGGGCA
40149	MIR-24-2*: HSA-MIR-24-2*	MI0000081				MIMAT0004497				CTGTGTTTCAGCTCAGTAGGCA
40150	MIR-214*: HSA-MIR-214*; MMU-MIR-214*	MI0000290	MI0000698			MIMAT0004564	MIMAT0004664			GCACAGCAAGTGTAGACAGGCA
40152	MIR-31*: MMU-MIR-31*; HSA-MIR-31*	MI0000089	MI0000579			MIMAT0004504	MIMAT0004634			GATGGCAATATGTTGGCATAGCA
40153	MIR-883A-5P: MMU-MIR-883A-5P; RNO-MIR-883*		MI0005476	MI0006126			MIMAT0004848	MIMAT0017294		GTAACTGCTACTTCTCTCAGCA
40154	HSV1-MIR-H1: HSV1-MIR-H1				MI0004730				MIMAT0003744	CTTCCACTTCCCGTCCTTCCA
40157	MIR-939: HSA-MIR-939	MI0005761				MIMAT0004982				CACCCCCAGAGCCTCAGCTCCCCA
40159	MIR-193-5P: MMU-MIR-193*; RNO-MIR-193*		MI0000235	MI0000936			MIMAT0004544	MIMAT0004736		TCATCTTGCCCGCAAAGACCCA
40160	MIR-23B*: HSA-MIR-23B*; MMU-MIR-23B*; RNO-MIR-23B*	MI0000439	MI0000141	MI0000853		MIMAT0004587	MIMAT0016980	MIMAT0017099		AAATCAGCATGCCAGGAACCCA
40161	MIR-541-3P: HSA-MIR-541	MI0005539				MIMAT0004920				AGTCCAGATTCTGTGCCCACCA
40162	MIR-135A*: RNO-MIR-135A*; MMU-MIR-135A-2*		MI0000715	MI0000908			MIMAT0017064	MIMAT0004732		TTTCATGGCTTCCATCCCTACA
40163	MIR-877*: MMU-MIR-877*; HSA-MIR-877*	MI0005561	MI0005553			MIMAT0004950	MIMAT0004862			TGGGAGGAGGGAGAAGAGGACA
40164	MIR-934: HSA-MIR-934	MI0005756				MIMAT0004977				CCAGTGTCTCCAGTAGTAGACA
40165	MIR-593: HSA-MIR-593	MI0003605				MIMAT0004802				AGAAACCCCAGCAGAGACA
40166	MIR-933: HSA-MIR-933	MI0005755				MIMAT0004976				GGGAGAGGTCTCCCTGCGCACA
40167	MIR-130A*: HSA-MIR-130A*; RNO-MIR-130A*	MI0000448		MI0000903		MIMAT0004593		MIMAT0017121		GCAGACAGTAGCACAATGTGAA
40168	MIR-300-5P: MMU-MIR-300*; RNO-MIR-300-5P		MI0000400	MI0000971			MIMAT0004578	MIMAT0004743		ACAAAGGATAACCTCTCTTCAA
40169	MIR-450B-3P: HSA-MIR-450B-3P	MI0005531				MIMAT0004910				TATGGATGCAAAATGATCCCAA
40170	MIR-29B*: RNO-MIR-29B-1*			MI0000864				MIMAT0005445		AAATCTAAACCACCATATGAAA
40171	HCMV-MIR-UL36*: HCMV-MIR-UL36*				MI0001679				MIMAT0004754	GCACGTTGAAAACACCTGGAAA
40172	MIR-335*: HSA-MIR-335*; MMU-MIR-335-3P	MI0000816	MI0000817			MIMAT0004703	MIMAT0004704			GGTCAGGAGCAATAATGAAAAA
40194	MIR-486-3P: HSA-MIR-486-3P; MMU-MIR-3107*	MI0002470	MI0014103			MIMAT0004762	MIMAT0014944			ATCCTGTACTGAGCTGCCCCG
40195	MIR-625*: HSA-MIR-625*	MI0003639				MIMAT0004808				TGAGGGGGAAAGTTCTATAGTC
40196	MIR-182_2: HSA-MIR-182 (ALTERNATIVE MATURE SEQUENCE)	MI0000272								CCACCGGATCCTGTTACCTCAC
40197	MIR-466N-3P: MMU-MIR-466N-3P	MI0014079				MIMAT0014894				TCTATGTATGCTCTCATGTATA
40198	MIR-741-5P: MMU-MIR-741-5P		MI0005205							TCTCATGCTTACATGATTTACA
40199	MIR-149*: RNO-MIR-149-3P									CCCTCCCTCCTCGGACAAACAC
40200	MIR-328-5P: MMU-MIR-328*; HSA-MIR-328-5P; RNO-MIR-328A*	MI0000804	MI0000603	MI0000602			MIMAT0017030	MIMAT0017029		CCCTGAGCCCCTCCTGCCCCCC
40214	MIR-1224-3P: HSA-MIR-1224-3P	MI0003764				MIMAT0005459				CTGAGGAGAGAGGAGGTGGGG
40215	MIR-1224-5P: HSA-MIR-1224-5P	MI0003764				MIMAT0005458				CCACCTCCCGAGTCCTCAC
40216	MIR-1225-3P: HSA-MIR-1225-3P	MI0006311				MIMAT0005573				CTGGGGGCGGCACAGGGGCTCA
40217	MIR-1225-5P: HSA-MIR-1225-5P	MI0006311				MIMAT0005572				CCCCCCACTGGGCCGTACCCAC
40218	MIR-1226: HSA-MIR-1226	MI0006313				MIMAT0005577				CTAGGGAACACAGGGCTGGTGA
40219	MIR-1226*: HSA-MIR-1226*	MI0006313				MIMAT0005576				CCCCATCCAGGCCTGCATGCCCTCAC
40220	MIR-1227: HSA-MIR-1227	MI0006316				MIMAT0005580				CTGGGGAAAAGGGTGGCACG
40221	MIR-1228: HSA-MIR-1228	MI0006318				MIMAT0005583				GGGGGGCGAGGCAGGTGTGA
40222	MIR-1228*: HSA-MIR-1228*	MI0006318				MIMAT0005582				CACACACCTGCCCCCGCCCAC
40223	MIR-1229: HSA-MIR-1229	MI0006319				MIMAT0005584				CTGTGGGAGGGCAGTGGTGAGAG
40224	MIR-1231: HSA-MIR-1231	MI0006321				MIMAT0005586				GCAGCTGTCCGCCCAGACAC
40225	MIR-1233: HSA-MIR-1233	MI0006323				MIMAT0005588				CTGCGGGAGGACAGGGCTCA
40226	MIR-1234: HSA-MIR-1234	MI0006324				MIMAT0005589				GTGGGGTGGGTGGTCAGGCCGA
40227	MIR-1236: HSA-MIR-1236	MI0006326				MIMAT0005591				CTGGAGAGACAAGGGGAAGAGG
40228	MIR-1237: HSA-MIR-1237	MI0006327				MIMAT0005592				CTGGGGGACGGAGCAGAAGGA
40229	MIR-1238: HSA-MIR-1238	MI0006328				MIMAT0005593				GGGGCAGACAGACGAGGAAG
40230	MIR-513B: HSA-MIR-513B	MI0006648				MIMAT0005788				ATAAATGACACCTCCTTGTGAA
40231	MIR-513C: HSA-MIR-513C	MI0006649				MIMAT0005789				ATAAACGACACCTCCTTGAGAA
40232	MCMV-MIR-M01-1: MCMV-MIR-M01-1				MI0006246				MIMAT0005533	CCGTTCGACGTTATTCTCCTCT
40233	MCMV-MIR-M01-2: MCMV-MIR-M01-2				MI0006247				MIMAT0005534	ACCGTTCCAACCCGATTCTCTTC
40234	MCMV-MIR-M01-2*: MCMV-MIR-M01-2*				MI0006247				MIMAT0005535	TCGAAGGAAACCGTGTCGAACG
40235	MCMV-MIR-M01-3: MCMV-MIR-M01-3				MI0006248				MIMAT0005536	TCGAGGCAACAGTCGCTTCACCG
40236	MCMV-MIR-M01-3*: MCMV-MIR-M01-3*				MI0006248				MIMAT0005537	GCCGTGAAGCGAGCGTTCCTCG
40237	MCMV-MIR-M01-4: MCMV-MIR-M01-4				MI0006249				MIMAT0005538	CACGCGCACGTGTTAGCATAGGA
40238	MCMV-MIR-M01-4*: MCMV-MIR-M01-4*				MI0006249				MIMAT0005539	GTTCTAATGCTACCACGCGGCG
40239	MCMV-MIR-M107-1-3P: MCMV-MIR-M107-1-3P				MI0006261				MIMAT0005556	GAGCGGTCACTCGACGCGAGCA
40240	MCMV-MIR-M107-1-5P: MCMV-MIR-M107-1-5P				MI0006261				MIMAT0005555	GGTGACTCGAGACGAGTGACCG
40241	MCMV-MIR-M108-1: MCMV-MIR-M108-1				MI0006262				MIMAT0005558	CGACACGAGCCACCGTCAGAAA
40242	MCMV-MIR-M108-1*: MCMV-MIR-M108-1*				MI0006262				MIMAT0005557	CATTTCGGGCGGTTGCTCGTGA
40243	MCMV-MIR-M108-2-3P: MCMV-MIR-M108-2-3P				MI0006263				MIMAT0005561	ACCGGTCACTCGTCTCGAGTCAC
40244	MCMV-MIR-M108-2-5P.1: MCMV-MIR-M108-2-5P.1				MI0006263				MIMAT0005560	CGGTGCTCGCGTCGAGTGACCGC
40245	MCMV-MIR-M108-2-5P.2: MCMV-MIR-M108-2-5P.2				MI0006263				MIMAT0005559	GTGACCGCTCGCGACGAGTGA
40246	MCMV-MIR-M21-1: MCMV-MIR-M21-1				MI0006250				MIMAT0005540	CGGCTTGAACGTGTCCCCTAT
40247	MCMV-MIR-M22-1: MCMV-MIR-M22-1				MI0006251				MIMAT0005541	TGGCCTCGGTACGGACGGGGAA
40248	MCMV-MIR-M23-1-3P: MCMV-MIR-M23-1-3P				MI0006252				MIMAT0005543	GGCCTCGGGCCGACGCAGGAG
40249	MCMV-MIR-M23-1-5P: MCMV-MIR-M23-1-5P				MI0006252				MIMAT0005542	ACGGTTCCCCGTCCGTACCGAG
40250	MCMV-MIR-M23-2: MCMV-MIR-M23-2				MI0006253				MIMAT0005545	CCGCTTGACCGAGGCCCCCAT
40251	MCMV-MIR-M23-2*: MCMV-MIR-M23-2*				MI0006253				MIMAT0005544	CCACCGATAGGGGACACGTTCA
40252	MCMV-MIR-M44-1: MCMV-MIR-M44-1				MI0006254				MIMAT0005546	ACCGCGGCTCTGGAAAAAGATA
40253	MCMV-MIR-M55-1: MCMV-MIR-M55-1				MI0006255				MIMAT0005547	ACGGCTAGCACGCCGATCACCA
40254	MCMV-MIR-M59-1: MCMV-MIR-M59-1				MI0006256				MIMAT0005548	CTGACGGTCGAGGCACTGCTAA
40255	MCMV-MIR-M59-2: MCMV-MIR-M59-2				MI0006257				MIMAT0005549	GGCTCTGTGAGGGCTCTTCGGG
40256	MCMV-MIR-M87-1: MCMV-MIR-M87-1				MI0006258				MIMAT0005550	GCTGCCGCTGCCGACGGCTGCCT
40257	MCMV-MIR-M88-1: MCMV-MIR-M88-1				MI0006259				MIMAT0005552	AGACCCCGACATCGACTTCTG
40258	MCMV-MIR-M88-1*: MCMV-MIR-M88-1*				MI0006259				MIMAT0005551	CCGATGTCAGGGGGTCGGTCAT
40259	MCMV-MIR-M95-1-3P: MCMV-MIR-M95-1-3P				MI0006260				MIMAT0005554	GCCGTCGCGGTCCGACGTCGCT
40260	MCMV-MIR-M95-1-5P: MCMV-MIR-M95-1-5P				MI0006260				MIMAT0005553	CAAGCGACACAAGCCCACGACC
40271	MIR-1224-5P: MMU-MIR-1224; RNO-MIR-1224		MI0004118	MI0012589			MIMAT0005460	MIMAT0012827		CTCCACCTCCCCAGTCCTCAC
40285	HIV1-MIR-TAR-3P: HIV1-MIR-TAR-3P				MI0007073				MIMAT0006017	TGGGTTCCCTAGTTAGCCAGAGA
40286	HIV1-MIR-TAR-5P: HIV1-MIR-TAR-5P				MI0007073				MIMAT0006016	TCAGATCTGGTCTAACCAGAGAGA
40287	MIR-1178: HSA-MIR-1178	MI0006271				MIMAT0005823				CTAGGGAAGAACAGTGAGCAA
40288	MIR-1179: HSA-MIR-1179	MI0006272				MIMAT0005824				CCAACCAATGAAAGAATGCTT
40289	MIR-1180: HSA-MIR-1180	MI0006273				MIMAT0005825				ACACACCCACGCGAGCCGGAAA
40290	MIR-1181: HSA-MIR-1181	MI0006274				MIMAT0005826				CGGCTCGGGTGGCGGCGACGG
40291	MIR-1182: HSA-MIR-1182	MI0006275				MIMAT0005827				GTCACATCCCTCCCAAGACCCTC
40292	MIR-1183: HSA-MIR-1183	MI0006276				MIMAT0005828				TGCCCACTCTCACCATCACCTACAGTG
40293	MIR-1184: HSA-MIR-1184	MI0006277				MIMAT0005829				GGAAGCCATCAAGTCGCTGCAGG
40294	MIR-1185: HSA-MIR-1185	MI0003844;MI0003821				MIMAT0005798				AACATACAAAGGGTATCCTCT
40295	MIR-1186: MMU-MIR-1186		MI0006284				MIMAT0005836			CATGCCTTTAATTCCAGCACTC
40296	MIR-1187: MMU-MIR-1187		MI0006285				MIMAT0005837			TTACACACATACACACACACATA
40297	MIR-1188: MMU-MIR-1188		MI0006290				MIMAT0005843			TCCTGGCCCAACCTCACACCA
40298	MIR-1190: MMU-MIR-1190		MI0006294				MIMAT0005847			GACAGAGGGGAACCTCAGCTGA
40299	MIR-1191: MMU-MIR-1191		MI0006296				MIMAT0005849			TAGGGCTACATAGTAAGACTG
40300	MIR-1192: MMU-MIR-1192		MI0006297				MIMAT0005850			AATTTGGTCTGTTTGTTTGTTT
40301	MIR-1193-3P: MMU-MIR-1193-3P; RNO-MIR-1193-3P		MI0006298	MI0015445			MIMAT0005851	MIMAT0017859		GATAGTAAAACGGGTGACCTA
40302	MIR-1194: MMU-MIR-1194		MI0006299				MIMAT0005852			AGGATCTAGCAGTTACTCATTC
40303	MIR-1195: MMU-MIR-1195		MI0006303				MIMAT0005856			TGAGCAGGCTGGCCTCGAACTCA
40304	MIR-1196: MMU-MIR-1196		MI0006304				MIMAT0005857			AGGCAGAGGCAGGTAGATTT
40305	MIR-1197: HSA-MIR-1197; MMU-MIR-1197	MI0006656	MI0006305			MIMAT0005955	MIMAT0005858			AGAAGTAGACCATGTGTCCTA
40306	MIR-1198-3P: MMU-MIR-1198-3P		MI0006306				MIMAT0005859			CCAAGCCAGCCAGGAACACATA
40307	MIR-1199: MMU-MIR-1199		MI0006307				MIMAT0005860			CCGCGCGACCGGGACTCAGA
40308	MIR-1200: HSA-MIR-1200	MI0006332				MIMAT0005863				GAGGCTCAGAATGGCTCAGGAG
40309	MIR-1201: HSA-MIR-1201 (DELETED IN MIRBASE 16.0)									TCAGAGCATGTGTTTAATCAGGCT
40310	MIR-1202: HSA-MIR-1202	MI0006334				MIMAT0005865				CTCCCCCACTGCAGCTGGCAC
40311	MIR-1203: HSA-MIR-1203	MI0006335				MIMAT0005866				GAGCTGCATCCTGGCTCCGGG
40312	MIR-1204: HSA-MIR-1204	MI0006337				MIMAT0005868				ATAATGGAGACCAGGCCACGA
40313	MIR-1205: HSA-MIR-1205	MI0006338				MIMAT0005869				CTCAAAGCAAACCCTGCAGA
40314	MIR-1206: HSA-MIR-1206	MI0006339				MIMAT0005870				GCTTAAACATCTACATGAACA
40315	MIR-1207-3P: HSA-MIR-1207-3P	MI0006340				MIMAT0005872				GAAATGAGGGCCAGCTGA
40316	MIR-1207-5P: HSA-MIR-1207-5P	MI0006340				MIMAT0005871				CCCCTCCCAGCCTCCCTGCCA
40317	MIR-1208: HSA-MIR-1208	MI0006341				MIMAT0005873				TCCGCCTGTCTGAACAGTGA
40318	MIR-1243: HSA-MIR-1243	MI0006373				MIMAT0005894				CACTCCTATAATTGATCCAGTT
40319	MIR-1244: HSA-MIR-1244	MI0006379				MIMAT0005896				AACCATCTCATACAAACCAACTACTT
40320	MIR-1245: HSA-MIR-1245	MI0006380				MIMAT0005897				ATGTAGGCCTTTAGATCACTT
40321	MIR-1246: HSA-MIR-1246	MI0006381				MIMAT0005898				CCTGCTCCAAAAATCCATT
40322	MIR-1247: HSA-MIR-1247	MI0006382				MIMAT0005899				TCCGGGGACGAACGGGACGGGT
40323	MIR-1248: HSA-MIR-1248	MI0006383				MIMAT0005900				TTTAGCACAGTGCTTATACAAGAAGGT
40324	MIR-1249: HSA-MIR-1249	MI0006384				MIMAT0005901				TGAAGAAGGGGGGGAAGGGCGT
40325	MIR-1250: HSA-MIR-1250	MI0006385				MIMAT0005902				AAAGGCCACATCCAGCACCGT
40326	MIR-1251: HSA-MIR-1251	MI0006386				MIMAT0005903				AGCGCCTTTGGCAGCTAGAGT
40327	MIR-1252: HSA-MIR-1252	MI0006434				MIMAT0005944				TAAATGAATTCAATTTCCTTCT
40328	MIR-1253: HSA-MIR-1253	MI0006387				MIMAT0005904				TGCAGGCTGATCTTCTTCTCT
40329	MIR-1254: HSA-MIR-1254	MI0006388				MIMAT0005905				ACTGCAGGCTCCAGCTTCCAGGCT
40330	MIR-1255A: HSA-MIR-1255A	MI0006389				MIMAT0005906				AATCTACTTTCTTTGCTCATCCT
40331	MIR-1255B: HSA-MIR-1255B	MI0006435;MI0006436				MIMAT0005945				AACCACTTTCTTTGCTCATCCG
40332	MIR-1256: HSA-MIR-1256	MI0006390				MIMAT0005907				AGCTAGTGAGAAGTCAATGCCT
40333	MIR-1257: HSA-MIR-1257	MI0006391				MIMAT0005908				GGTCAGAACCCATCATTCACT
40334	MIR-1258: HSA-MIR-1258	MI0006392				MIMAT0005909				TTCCACGACCTAATCCTAACT
40335	MIR-1259: HSA-MIR-1259 (DELETED IN MIRBASE 16.0)									AAAAGCTAAGTCATCATATAT
40336	MIR-1260: HSA-MIR-1260	MI0006394				MIMAT0005911				TGGTGGCAGAGGTGGGAT
40337	MIR-1261: HSA-MIR-1261	MI0006396				MIMAT0005913				AAGCCAAAGCCTTATCCAT
40338	MIR-1262: HSA-MIR-1262	MI0006397				MIMAT0005914				ATCCTTCTACAAATTCACCCAT
40339	MIR-1263: HSA-MIR-1263	MI0006398				MIMAT0005915				ACTCAGTATGCCAGGGTACCAT
40340	MIR-1264: HSA-MIR-1264	MI0003758				MIMAT0005791				AACAGGTGCTCAAATAAGACTTG
40341	MIR-1265: HSA-MIR-1265	MI0006401				MIMAT0005918				AACAACACTTGACCACATCCTG
40342	MIR-1266: HSA-MIR-1266	MI0006403				MIMAT0005920				AGCCCTGTTCTACAGCCCTGAGG
40343	MIR-1267: HSA-MIR-1267	MI0006404				MIMAT0005921				TGGGGATTACACTTCAACAGG
40344	MIR-1268: HSA-MIR-1268	MI0006405				MIMAT0005922				CCCCCACCACCACGCCCG
40345	MIR-1269: HSA-MIR-1269	MI0006406				MIMAT0005923				CCAGTAGCACGGCTCAGTCCAG
40346	MIR-1270: HSA-MIR-1270	MI0006407				MIMAT0005924				ACACAGCTCTTCCATATCTCCAG
40347	MIR-1271: HSA-MIR-1271	MI0003814				MIMAT0005796				TGAGTGCTTGCTAGGTGCCAAG
40348	MIR-1272: HSA-MIR-1272	MI0006408				MIMAT0005925				TTTCAGAATTTGCTGCCATCATCATC
40349	MIR-1273: HSA-MIR-1273	MI0006409				MIMAT0005926				AAGAAAGAGTCTTGCTTTGTCGCCC
40350	MIR-1274A: HSA-MIR-1274A; MMU-MIR-1274A	MI0006410	MI0009969			MIMAT0005927	MIMAT0009445			TGGCGCCTGAACAGGGAC
40351	MIR-1274B: HSA-MIR-1274B	MI0006427				MIMAT0005938				TGGCGCCCGAACAGGGA
40352	MIR-1275: HSA-MIR-1275	MI0006415				MIMAT0005929				GACAGCCTCTCCCCCAC
40353	MIR-1276: HSA-MIR-1276	MI0006416				MIMAT0005930				TGTCTCCACAGGGCTCTTTA
40354	MIR-1277: HSA-MIR-1277	MI0006419				MIMAT0005933				AAAATACATATATATCTACGTA
40355	MIR-1278: HSA-MIR-1278	MI0006425				MIMAT0005936				ATAGATGATATGCACAGTACTA
40356	MIR-1279: HSA-MIR-1279	MI0006426				MIMAT0005937				AGAAAGAAGCAATATGA
40357	MIR-1280: HSA-MIR-1280	MI0006437				MIMAT0005946				GGGTGGCAGCGGTGGGA
40358	MIR-1281: HSA-MIR-1281	MI0006428				MIMAT0005939				GGGAGAGGAGGAGGCGA
40359	MIR-1282: HSA-MIR-1282	MI0006429				MIMAT0005940				AAGCAGAAAAAGGCAAACGA
40360	MIR-1283: HSA-MIR-1283	MI0003832;MI0006430				MIMAT0005799				AGAAAGCGCTTTCCTTTGTAGA
40361	MIR-1284: HSA-MIR-1284	MI0006431				MIMAT0005941				GAAAAGCCAGGGTCTGTATAGA
40362	MIR-1285: HSA-MIR-1285	MI0006346;MI0006347				MIMAT0005876				AGGTCTCACTTTGTTGCCCAGA
40363	MIR-1286: HSA-MIR-1286	MI0006348				MIMAT0005877				AGGGCTCATCTTGGTCCTGCA
40364	MIR-1287: HSA-MIR-1287	MI0006349				MIMAT0005878				GACTCGAACCACTGATCCAGCA
40365	MIR-1288: HSA-MIR-1288	MI0006432				MIMAT0005942				TCTCCAGATCAGGGCAGTCCA
40366	MIR-1289: HSA-MIR-1289	MI0006350;MI0006351				MIMAT0005879				AAAATGCAGATTCCTGGACTCCA
40367	MIR-1290: HSA-MIR-1290	MI0006352				MIMAT0005880				TCCCTGATCCAAAAATCCA
40368	MIR-1291: HSA-MIR-1291	MI0006353				MIMAT0005881				ACTGCTGGTCTTCAGTCAGGGCCA
40369	MIR-1292: HSA-MIR-1292	MI0006433				MIMAT0005943				CAGCGTCTGCCGGAACCCGTTCCCA
40370	MIR-1293: HSA-MIR-1293	MI0006355				MIMAT0005883				GCACAAATCTCCAGACCACCCA
40371	MIR-1294: HSA-MIR-1294	MI0006356				MIMAT0005884				AGACAACAATGCCAACCTCACA
40372	MIR-1295: HSA-MIR-1295	MI0006357				MIMAT0005885				TCACCCAGATCTGCGGCCTAA
40373	MIR-1296: HSA-MIR-1296	MI0003780				MIMAT0005794				GGAGATGGAGCCAGGGCCCTAA
40374	MIR-1297: HSA-MIR-1297	MI0006358				MIMAT0005886				CACCTGAATTACTTGAA
40375	MIR-1298: HSA-MIR-1298	MI0003938				MIMAT0005800				TACATCTGGACAGCCGAATGAA
40376	MIR-1299: HSA-MIR-1299	MI0006359				MIMAT0005887				TCCCTCACACAGAATTCCAGAA
40377	MIR-1-2-AS-5P: MMU-MIR-1-2-AS-5P		MI0006283				MIMAT0005835			TGGAATGTAAAGAAGTATGTA
40379	MIR-1301: HSA-MIR-1301	MI0003815				MIMAT0005797				GAAGTCACTCCCAGGCAGCTGCAA
40380	MIR-1302: HSA-MIR-1302	MI0006362;MI0006363;MI0006364;MI0006365;MI0006366;MI0006367;MI0006368;MI0006369				MIMAT0005890				TTTAGCATAAGTATGTCCCAA
40381	MIR-1303: HSA-MIR-1303	MI0006370				MIMAT0005891				AGAGCAAGACCCCGTCTCTAAA
40382	MIR-1304: HSA-MIR-1304	MI0006371				MIMAT0005892				CACATCTCACTGTAGCCTCAAA
40383	MIR-1305: HSA-MIR-1305	MI0006372				MIMAT0005893				TCTCTCCCATTAGAGTTGAAAA
40384	MIR-1306-3P: HSA-MIR-1306; MMU-MIR-1306	MI0006443	MI0009935			MIMAT0005950	MIMAT0009411			CACCACCAGAGCCAACGT
40385	MIR-1307: HSA-MIR-1307	MI0006444				MIMAT0005951				CACGACCGACGCCACGCCGAGT
40386	MIR-1308: HSA-MIR-1308 (DELETED IN MIRBASE 16.0)									CCACTGAACCACCCATGC
40387	MIR-1321: HSA-MIR-1321	MI0006652				MIMAT0005952				ATCACATTCACCTCCCTG
40388	MIR-1322: HSA-MIR-1322	MI0006653				MIMAT0005953				CAGCATCAGCAGCATCATC
40389	MIR-1323: HSA-MIR-1323	MI0003786				MIMAT0005795				AGAAAATGCCCCTCAGTTTTGA
40390	MIR-1324: HSA-MIR-1324	MI0006657				MIMAT0005956				GAAAGTGCATAGAATTCTGTCTGG
40391	MIR-1825: HSA-MIR-1825	MI0008193				MIMAT0006765				GGAGAGGAGGGCACTGGA
40392	MIR-1826: HSA-MIR-1826 (DELETED IN MIRBASE 16.0)									ATTGCGTTCGAAGTGTCGATGATCAAT
40393	MIR-1827: HSA-MIR-1827	MI0008195				MIMAT0006767				ATTCAATCTACTGCCTCA
40394	MIR-302E: HSA-MIR-302E	MI0006417				MIMAT0005931				AAGCATGGAAGCACTTA
40395	MIR-302F: HSA-MIR-302F	MI0006418				MIMAT0005932				AAACATGGAAGCAATTA
40396	MIR-320B: HSA-MIR-320B	MI0003776;MI0003839				MIMAT0005792				TTGCCCTCTCAACCCAGCTTTT
40397	MIR-320C: HSA-MIR-320C	MI0003778;MI0008191				MIMAT0005793				ACCCTCTCAACCCAGCTTTT
40398	MIR-320D: HSA-MIR-320D	MI0008190;MI0008192				MIMAT0006764				TCCTCTCAACCCAGCTTTT
40399	MIR-466J: MMU-MIR-466J		MI0006295				MIMAT0005848			TTACACACATGCACATGCACACA
40400	MIR-466L-3P: MMU-MIR-466L-3P		MI0006278				MIMAT0005830			AATATGTGTGCATGTATTTATA
40401	MIR-467F: MMU-MIR-467F		MI0006293				MIMAT0005846			TGTAGGTGTGTGTGTGTATAT
40402	MIR-467G: MMU-MIR-467G		MI0006301				MIMAT0005854			ATATATGTGTGTGTATGTATA
40403	MIR-467H: MMU-MIR-467H		MI0006302				MIMAT0005855			ACATATACATGCACACACTTAT
40404	MIR-548E: HSA-MIR-548E	MI0006344				MIMAT0005874				TGCAAAAGTAGTCTCAGTTTTT
40405	MIR-548F-MIR-548G: HSA-MIR-548F; HSA-MIR-548G	MI0006374;MI0006375;MI0006376;MI0006377;MI0006378;MI0006395				MIMAT0005895;MIMAT0005912				CAAAAGTAATTACAGTTTT
40406	MIR-548H: HSA-MIR-548H	MI0006411;MI0006412;MI0006413;MI0006414				MIMAT0005928				GACAAAAACCGCGATTACTTTT
40407	MIR-548I: HSA-MIR-548I	MI0006421;MI0006422;MI0006423;MI0006424				MIMAT0005935				GGCAAAATCCGCAATTACTTTT
40408	MIR-548J: HSA-MIR-548J	MI0006345				MIMAT0005875				ACCAAAGACCGCAATTACTTTT
40409	MIR-548K: HSA-MIR-548K	MI0006354				MIMAT0005882				AGCAAAATCCGCAAGTACTTTT
40410	MIR-548L: HSA-MIR-548L	MI0006361				MIMAT0005889				GACAAAACCCGCAAATACTTTT
40411	MIR-548M: HSA-MIR-548M	MI0006400				MIMAT0005917				CAAAAACCACAAATACCTTTG
40412	MIR-548N: HSA-MIR-548N	MI0006399				MIMAT0005916				ACAAAATCCACAATTACTTTTG
40413	MIR-548O: HSA-MIR-548O	MI0006402				MIMAT0005919				GCAAAAGTAACTGCAGTTTTGG
40414	MIR-548P: HSA-MIR-548P	MI0006420				MIMAT0005934				AAAGTAACTGCAGTTTTTGCTA
40415	MIR-663B: HSA-MIR-663B	MI0006336				MIMAT0005867				CCTCAGGCACGGCCGGGCCACC
40416	MIR-664-3P: HSA-MIR-664	MI0006442				MIMAT0005949				TGTAGGCTGGGGATAAATGAATA
40417	MIR-664-5P: HSA-MIR-664*	MI0006442				MIMAT0005948				ATCCAATCATTTTCCCTAGCCAGT
40418	MIR-669D: MMU-MIR-669D		MI0006281				MIMAT0005833			ACATATACATGCACACACAAGT
40419	MIR-669E: MMU-MIR-669E		MI0006300				MIMAT0005853			ATGAACATGCACACACAAGACA
40420	MIR-669F-3P: MMU-MIR-669F-3P		MI0006287				MIMAT0005839			ATACGTGTGTGTGTATGTATATG
40421	MIR-669G: MMU-MIR-669G		MI0006280				MIMAT0005832			ATCATGTCAACACATACAATGCA
40422	MIR-669H-3P: MMU-MIR-669H-3P		MI0006289				MIMAT0005842			TGTGCATGTGTGTATATGCATA
40423	MIR-669H-5P: MMU-MIR-669H-5P		MI0006289				MIMAT0005841			GCACTCAACTATACACCCATGCAT
40424	MIR-669I: MMU-MIR-669I		MI0006288				MIMAT0005840			GTATGCATGTGTGTATATGCA
40425	MIR-669J: MMU-MIR-669J		MI0006286				MIMAT0005838			TGTTTGCATGTGAGTATATGCA
40426	MIR-669K: MMU-MIR-669K		MI0006279				MIMAT0005831			TTGCATGCGTGTATATGCATA
40427	MIR-103-AS: HSA-MIR-103-AS	MI0007261;MI0007262				MIMAT0007402				AGCAGCATTGTACAGGGCTATGA
40428	MIR-1468: HSA-MIR-1468	MI0003782				MIMAT0006789				CAGCGAAACAGGCAAACGGAG
40429	MIR-1469: HSA-MIR-1469	MI0007074				MIMAT0007347				GGAGCCCGCGCCCCGCGCCGAG
40430	MIR-1470: HSA-MIR-1470	MI0007075				MIMAT0007348				CGGGGTGCACGGGCGGAGGGC
40431	MIR-1471: HSA-MIR-1471	MI0007076				MIMAT0007349				ACACCTGGCTCCACACGCGGGC
40432	MIR-1537: HSA-MIR-1537	MI0007258				MIMAT0007399				ACAACTGTAACTAGACGGTTTT
40433	MIR-1538: HSA-MIR-1538	MI0007259				MIMAT0007400				AGGAACAGCAGCAGCCCGGGCCG
40434	MIR-1539: HSA-MIR-1539	MI0007260				MIMAT0007401				GGGCATCTGGGACGCGCAGGA
40435	MIR-1908: HSA-MIR-1908	MI0008329				MIMAT0007881				GACCAATCGCCGTCCCCGCCG
40436	MIR-1909*: HSA-MIR-1909*	MI0008330				MIMAT0007882				CAGGGCAGGCACCGGCACTCA
40437	MIR-1909: HSA-MIR-1909	MI0008330				MIMAT0007883				CGGTGAGCACCCGGCCCCTGCG
40438	MIR-1910: HSA-MIR-1910	MI0008331				MIMAT0007884				AGGCGGCAGGCACAGGACTGG
40439	MIR-1911: HSA-MIR-1911	MI0008332				MIMAT0007885				CCCAACAGACATGGCGGTACTCA
40440	MIR-1911*: HSA-MIR-1911*	MI0008332				MIMAT0007886				GGAGACCACAATGCCTGGTG
40441	MIR-1912: HSA-MIR-1912	MI0008333				MIMAT0007887				TTCACACTGCATGCTCTGGGTA
40442	MIR-1913: HSA-MIR-1913	MI0008334				MIMAT0007888				TGGCAGCAGCGGAGGGGGCAGA
40443	MIR-1914: HSA-MIR-1914	MI0008335				MIMAT0007889				CAGAAGTGGGCCGGGCACAGGG
40444	MIR-1914*: HSA-MIR-1914*	MI0008335				MIMAT0007890				CCTCCCAGTGCGGGACCCCTCC
40445	MIR-1915*: HSA-MIR-1915*	MI0008336				MIMAT0007891				GGCCCGGGCAGCAAGGCAAGGT
40446	MIR-1915: HSA-MIR-1915	MI0008336				MIMAT0007892				CCCGCCGCGTCGCCCTGGGG
40447	MIR-675*: HSA-MIR-675*	MI0003833				MIMAT0006790				TGAGCGGTGAGGGCATACAG
40448	MIR-1892: MMU-MIR-1892		MI0008320				MIMAT0007871			ATCCTCCCTCCCGTCCCCAAAT
40449	MIR-1893: MMU-MIR-1893		MI0008327				MIMAT0007879			CGAGGCGTCCAGCGCCCGCGCC
40450	MIR-1894-5P: MMU-MIR-1894-5P		MI0008326				MIMAT0007877			AGAGGCAGGTGGTAGGGGAGAG
40451	MIR-1894-3P: MMU-MIR-1894-3P		MI0008326				MIMAT0007878			CTCCCTTCACCCTCTCCCTTGC
40452	MIR-1895: MMU-MIR-1895		MI0008316				MIMAT0007867			TCCTCCTCGTCCTCCTCGGGGG
40453	MIR-1896: MMU-MIR-1896		MI0008322				MIMAT0007873			CTCCTCACCCACCATCAGAGAG
40454	MIR-1897-5P: MMU-MIR-1897-5P		MI0008314				MIMAT0007864			CCCCCTCTTTCTCCATCCAAAG
40455	MIR-1897-3P: MMU-MIR-1897-3P		MI0008314				MIMAT0007865			CTCACCGGACAGAACGAGTTGA
40456	MIR-1898: MMU-MIR-1898		MI0008324				MIMAT0007875			GATCCCCTGTGAACCTTGACCT
40457	MIR-1899: MMU-MIR-1899		MI0008318				MIMAT0007869			GGAAGCAGATTCGGCCATCGCT
40458	MIR-1900: MMU-MIR-1900		MI0008319				MIMAT0007870			TGAAGGACCAGAGAGGGCGGCC
40459	MIR-1901: MMU-MIR-1901		MI0008328				MIMAT0007880			GGACCCCCGGGAGTACGAGCGG
40460	MIR-1902: MMU-MIR-1902		MI0008313				MIMAT0007863			AAGTCATGCCTACTGCACCTCT
40461	MIR-1903: MMU-MIR-1903		MI0008317				MIMAT0007868			TGTCTCAGGAAGAAGAAGAAGG
40462	MIR-1904: MMU-MIR-1904		MI0008323				MIMAT0007874			CCTCCCTCCAGAGGAGCAGAAC
40463	MIR-1905: MMU-MIR-1905		MI0008315				MIMAT0007866			CTACCGCGTGGTGGGACTGGTG
40464	MIR-1906: MMU-MIR-1906		MI0008321				MIMAT0007872			AGCCCTGCCTCAGGCTGCTGCA
40465	MIR-1907: MMU-MIR-1907		MI0008325				MIMAT0007876			ACCTCCAGATCCTCTGCTGCTC
40466	HSV1-MIR-H2*: HSV1-MIR-H2*				MI0008937				MIMAT0008398	AGTCTGTGCCGGGCGCGTGCGA
40467	HSV1-MIR-H2: HSV1-MIR-H2				MI0008937				MIMAT0008399	AGTCGCACTCGTCCCTGGCTCAGG
40468	HSV1-MIR-H3: HSV1-MIR-H3				MI0008938				MIMAT0008400	TCCCAACCGCACAGTCCCAG
40469	HSV1-MIR-H4: HSV1-MIR-H4				MI0008939				MIMAT0008401	TGCTTGCCTGTCAAACTCTACC
40470	HSV1-MIR-H4*: HSV1-MIR-H4*				MI0008939				MIMAT0008402	ACTAGCGAGTTAGACAGGCAAG
40471	HSV1-MIR-H5-3P: HSV1-MIR-H5-3P				MI0008940				MIMAT0008403	CCGGAGGGTTTGGATCTCTGAC
40472	HSV1-MIR-H6-3P: HSV1-MIR-H6-3P				MI0008941				MIMAT0008404	GGGATGGAAGGACGGGAAGTG
40473	JCV-MIR-J1-5P: JCV-MIR-J1-5P				MI0009980				MIMAT0009147	ATGCTTTTCCCAGGTCTCAGAA
40474	JCV-MIR-J1-3P-BKV-MIR-B1-3P: JCV-MIR-J1-3P; BKV-MIR-B1-3P				MI0009980;MI0009981				MIMAT0009148;MIMAT0009150	GACTCTGGACATGGATCAAGCA
40475	BKV-MIR-B1-5P: BKV-MIR-B1-5P				MI0009981				MIMAT0009149	ATGCTCTTCCCAAGTCTCAGAT
40476	LET-7A-2*: HSA-LET-7A-2*; MMU-LET-7A-2*	MI0000061	MI0000557			MIMAT0010195	MIMAT0017015			GGAAAGCTAGGAGGCTGTACAG
40477	MIR-103-2*: HSA-MIR-103-2*; RNO-MIR-103-2*	MI0000108		MI0000887		MIMAT0009196		MIMAT0017113		CAAGGCAGCACTGTAAAGAAGCT
40478	MIR-196B*: HSA-MIR-196B*; RNO-MIR-196B*	MI0001150		MI0001152		MIMAT0009201		MIMAT0017171		GAAGGCAGTGTCGTGCTGTCGA
40479	MIR-1972: HSA-MIR-1972	MI0009982				MIMAT0009447				TGAGCCACTGTGCCTGGCCTGA
40480	MIR-1973: HSA-MIR-1973	MI0009983				MIMAT0009448				TATGCTACCTTTGCACGGT
40481	MIR-1974: HSA-MIR-1974 (DELETED IN MIRBASE 15.0)									TATTCTCGCACGGACTACAACCA
40482	MIR-1975: HSA-MIR-1975 (DELETED IN MIRBASE 16.0)									AGCTAGTCAAGCGCGGTTGTGGGGG
40483	MIR-1976: HSA-MIR-1976	MI0009986				MIMAT0009451				ACAGCAAGGAGGGCAGGAGG
40484	MIR-1977: HSA-MIR-1977 (DELETED IN MIRBASE 15.0)									TTAACAGCTAAGCACCCTAATC
40485	MIR-1978: HSA-MIR-1978 (DELETED IN MIRBASE 15.0)									TAGAAAGGCTAGGACCAAACC
40486	MIR-1979: HSA-MIR-1979 (DELETED IN MIRBASE 16.0)									TAGTCAAGTGAAGCAGTGGGAG
40487	MIR-205*: HSA-MIR-205*	MI0000285				MIMAT0009197				GAACTTCACTCCACTGAAATC
40488	MIR-2052: HSA-MIR-2052	MI0010486				MIMAT0009977				ACATTACTGTTATCAAAACA
40489	MIR-2053: HSA-MIR-2053	MI0010487				MIMAT0009978				GTAAATAGAGGTTTAATTAACAC
40490	MIR-2054: HSA-MIR-2054	MI0010488				MIMAT0009979				AATAAATTAAATTTATATTACAG
40491	MIR-2110: HSA-MIR-2110	MI0010629				MIMAT0010133				CACTCAGCGGCCGTTTCCCCAA
40492	MIR-2113: HSA-MIR-2113	MI0003939				MIMAT0009206				GTGACAGAGCCAAGCACAAAT
40493	MIR-224*: HSA-MIR-224*; MMU-MIR-224*; RNO-MIR-224*	MI0000301	MI0000711	MI0003483		MIMAT0009198	MIMAT0017062	MIMAT0017200		TGTAGTCACTAGGGCACCATTTT
40494	MIR-365*: HSA-MIR-365*; MMU-MIR-365-2*; RNO-MIR-365*	MI0000769	MI0001645	MI0003486		MIMAT0009199	MIMAT0017179	MIMAT0017202		ACAGCTGCCCCTGAAAGTCCCT
40495	MIR-449B*: HSA-MIR-449B*	MI0003673				MIMAT0009203				AGTGGCAGGGTAGTTGTGGCTG
40496	MIR-1839-3P: MMU-MIR-1839-3P		MI0009991				MIMAT0009457			GCTGTTGGTAGATAAGTAGGTCT
40497	MIR-1839-5P: MMU-MIR-1839-5P		MI0009991				MIMAT0009456			CAAGACCTGTTCTATCTACCTT
40498	MIR-1927: MMU-MIR-1927		MI0009914				MIMAT0009390			TCAGTCCCTAACATCCAGAGGTC
40499	MIR-1928: MMU-MIR-1928		MI0009917				MIMAT0009391			GAGCTGGCAATGTAGCT
40500	MIR-1929: MMU-MIR-1929		MI0009918				MIMAT0009392			CTCTGCTCTATAAAGTCCTAGAA
40501	MIR-1930: MMU-MIR-1930		MI0009919				MIMAT0009393			ACGCTGCAGGTACTATGGAGGT
40502	MIR-1931: MMU-MIR-1931		MI0009920				MIMAT0009394			GCCATCGCACCAGCCCTTGCAT
40503	MIR-1932: MMU-MIR-1932		MI0009921				MIMAT0009395			CCGACCTAGCGCTGTCCGCAAC
40504	MIR-1933-3P: MMU-MIR-1933-3P		MI0009922				MIMAT0009397			ATAGTCACACTGATGGTCCTGG
40505	MIR-1933-5P: MMU-MIR-1933-5P		MI0009922				MIMAT0009396			AAACTAAGACCGAACACCATGACT
40506	MIR-1934: MMU-MIR-1934		MI0009923				MIMAT0009398			AGAGGACGAAGCAGGGGACCAGA
40507	MIR-1935: MMU-MIR-1935		MI0009924				MIMAT0009399			AGAGATCCGCCAGCCTCTGCCT
40508	MIR-1936: MMU-MIR-1936		MI0009925				MIMAT0009400			GCCAGTTCACAGCAGGTCAGTTA
40509	MIR-1937A-1937B: MMU-MIR-1937A; MMU-MIR-1937B		MI0009926;MI0009938				MIMAT0009401;MIMAT0009414			TGGGGGCTCGTCCGGGATT
40510	MIR-1937C: MMU-MIR-1937C		MI0009953				MIMAT0009429			TGGGGGCTCTTCCGGGAT
40511	MIR-1938: MMU-MIR-1938		MI0009927				MIMAT0009402			GACCGAACTACAAGTCCCACCG
40512	MIR-1939: MMU-MIR-1939		MI0009928				MIMAT0009403			GTGCATTGGCAGGGAATCGA
40513	MIR-1940: MMU-MIR-1940		MI0009929				MIMAT0009404			AACTGCTCCACCTTCTCAGTCCTCCAT
40514	MIR-1941-3P: MMU-MIR-1941-3P		MI0009930				MIMAT0009406			ATGGGAGATACTGCTAAGATG
40515	MIR-1941-5P: MMU-MIR-1941-5P		MI0009930				MIMAT0009405			AAGCCTCTGTACCAGCATCTCCCT
40516	MIR-1942: MMU-MIR-1942		MI0009931				MIMAT0009407			CAACCAGATGAAGACATCTGA
40517	MIR-1943: MMU-MIR-1943		MI0009932				MIMAT0009408			TCCAGGTGCCCAGATCCTCCCTT
40518	MIR-1944: MMU-MIR-1944		MI0009933				MIMAT0009409			AATCAGAACTTGACATTCAGCACAGAG
40519	MIR-1945: MMU-MIR-1945		MI0009934				MIMAT0009410			GTCCCGACAGTACCCGCGAAGA
40520	MIR-1946A: MMU-MIR-1946A		MI0009936				MIMAT0009412			AAAAGTGTGTGCCACCACTGCCCGGCT
40521	MIR-1946B: MMU-MIR-1946B		MI0009967				MIMAT0009443			AAAAGCATGTGCCACCACTGCCCGGC
40522	MIR-1947: MMU-MIR-1947		MI0009937				MIMAT0009413			CAGCACTCAGCTAGCTCGTCCT
40523	MIR-1948: MMU-MIR-1948		MI0009939				MIMAT0009415			CTGTACGAGTGCTCTGCCTAAA
40524	MIR-1949: MMU-MIR-1949; RNO-MIR-1949		MI0009940	MI0015441			MIMAT0009416	MIMAT0017852		AACTATGCTGACATCCTGGTATAG
40525	MIR-1950: MMU-MIR-1950		MI0009941				MIMAT0009417			TGACCATATCCTTAGATGCAGA
40526	MIR-1951: MMU-MIR-1951		MI0009946				MIMAT0009422			TAGCCACACCAGTCTCCACTAC
40527	MIR-1952: MMU-MIR-1952		MI0009947				MIMAT0009423			CAGAAGGAGGGTGGAGA
40528	MIR-1953: MMU-MIR-1953		MI0009948				MIMAT0009424			CAGAAGCCTGAGAACTTTCCCA
40529	MIR-1954: MMU-MIR-1954		MI0009949				MIMAT0009425			AACAGGGTCTCACTCTGCAGT
40530	MIR-1955-5P: MMU-MIR-1955-5P		MI0009950				MIMAT0009426			AAAAGCTGCAGTGCATCCTGGGACT
40531	MIR-1956: MMU-MIR-1956		MI0009952				MIMAT0009428			TCCGCTGACTCAGCCCTGGACT
40532	MIR-1957: MMU-MIR-1957		MI0009954				MIMAT0009430			GTCATATGCTCTACCACTG
40533	MIR-1958: MMU-MIR-1958		MI0009955				MIMAT0009431			ACTTACTGCTTCCACTTTCCTA
40534	MIR-1959: MMU-MIR-1959		MI0009956				MIMAT0009432			CTCCACTGAGCTACATCCCC
40535	MIR-1960: MMU-MIR-1960		MI0009957				MIMAT0009433			AGCCCTCTTCTAACAGCACTGG
40536	MIR-1961: MMU-MIR-1961		MI0009958				MIMAT0009434			TTCTAACTACTACCTCA
40537	MIR-1962: MMU-MIR-1962		MI0009959				MIMAT0009435			ATGTGTCCCAGTGCCAGCCTCT
40538	MIR-1963: MMU-MIR-1963		MI0009960				MIMAT0009436			GAAGGCCTCATGATCTCGTCCCA
40539	MIR-1964-3P: MMU-MIR-1964-3P		MI0009961				MIMAT0009437			AAAGCCGGAGCCCAGAAGTCGG
40540	MIR-1965: MMU-MIR-1965		MI0009962				MIMAT0009438			TGCGCCACTACGGCCCGGCTT
40541	MIR-1966: MMU-MIR-1966		MI0009963				MIMAT0009439			GACTCTCTCCTGAGCCAGCTCCCTT
40542	MIR-1967: MMU-MIR-1967		MI0009964				MIMAT0009440			GCATCTTCTCCCCAGGATCCTCA
40543	MIR-1968: MMU-MIR-1968		MI0009965				MIMAT0009441			AGTCCACCATCCTTAACAGCTGCA
40544	MIR-1969: MMU-MIR-1969		MI0009966				MIMAT0009442			ACCCATGTTAAAGTCTCCATCTT
40545	MIR-1970: MMU-MIR-1970		MI0009968				MIMAT0009444			CAAAGCCTATCCCCAGTGACACA
40546	MIR-1971: MMU-MIR-1971		MI0009970				MIMAT0009446			TCTCAGCCCAGCCTTTAC
40547	MIR-1981: MMU-MIR-1981		MI0009992				MIMAT0009458			GCCACGTCTAAGCCCAGCCTTTAC
40548	MIR-1982*: MMU-MIR-1982*		MI0009993				MIMAT0009459			CCTCCCCAGGACCCTCCCAA
40549	MIR-1982.1-1982.2: MMU-MIR-1982.1; MMU-MIR-1982.2		MI0009993				MIMAT0009460;MIMAT0009461			CTGTGGGAGAACATAGGGTGAGA
40550	MIR-1983: MMU-MIR-1983		MI0009990				MIMAT0009455			AGAAAACATGCTCCAGGTGAG
40551	MIR-669L: MMU-MIR-669L		MI0009942				MIMAT0009418			ACATATACATGCACACACAACT
40552	MIR-669M-3P: MMU-MIR-669M-3P		MI0009943;MI0009944				MIMAT0009419			ATATGTTTGTGTGGATGTATAT
40553	MIR-669N: MMU-MIR-669N		MI0009951				MIMAT0009427			ACACACATCCACACACAAAT
40554	MIR-669O-5P: MMU-MIR-669O-5P		MI0009945				MIMAT0009421			ACATAAACATGCACACACAACTA
40555	EBV-MIR-BART21-3P: EBV-MIR-BART21-3P				MI0010627				MIMAT0010131	AAACACCAGTGGGCACAACTAG
40556	EBV-MIR-BART21-5P: EBV-MIR-BART21-5P				MI0010627				MIMAT0010130	GTTAGTTGCCTTCACTAGTGA
40557	EBV-MIR-BART22: EBV-MIR-BART22				MI0010628				MIMAT0010132	ACTACTAGACCATGACTTTGTAA
40558	EBV-MIR-BART4*: EBV-MIR-BART4*				MI0003726				MIMAT0009204	ACACCTGGTGCCTACGTGATGTG
40559	EBV-MIR-BART5*: EBV-MIR-BART5*				MI0003727				MIMAT0009205	AGGTGAACAGCGGCCCAC
40560	HSV2-MIR-H2: HSV2-MIR-H2				MI0010694				MIMAT0010205	TCGCGCATGACCCAGGCTCAG
40561	HSV2-MIR-H3: HSV2-MIR-H3				MI0010692				MIMAT0010202	CTCCCAACCGCAGACTCCCAAA
40562	HSV2-MIR-H4-3P: HSV2-MIR-H4-3P				MI0010693				MIMAT0010204	GAGTTCGCTAGGCAAGCACGG
40563	HSV2-MIR-H4-5P: HSV2-MIR-H4-5P				MI0010693				MIMAT0010203	GCATGCGTGCCGAGTGAACTC
40564	MCV-MIR-M1-3P: MCV-MIR-M1-3P				MI0010647				MIMAT0010151	TTCAGGAAGAGAATCCAGCACA
40565	MCV-MIR-M1-5P: MCV-MIR-M1-5P				MI0010647				MIMAT0010150	AGTGTACCTAGAAATTCTTCCA
41412	HBV-MIR-B20: HBV-MIR-B20				MI0011557				MIMAT0012172	ACGCGCTCGCCACCCTCACTC
41413	HBV-MIR-B2RC: HBV-MIR-B2RC				MI0011555				MIMAT0012170	CTCTCCGCGCCCAGGGGCCGC
41414	HBV-MIR-B4: HBV-MIR-B4				MI0011556				MIMAT0012171	CGCCCACCAACCACGCCCCGT
41415	MIR-2114: HSA-MIR-2114	MI0010633				MIMAT0011156				GACCGCTTCAAGGAAGGGACTA
41416	MIR-2114*: HSA-MIR-2114*	MI0010633				MIMAT0011157				AAGTCCCTTGCTTGAGGCTCG
41417	MIR-2115: HSA-MIR-2115	MI0010634				MIMAT0011158				TCCATCAGGAGTCATGGAAGCT
41418	MIR-2115*: HSA-MIR-2115*	MI0010634				MIMAT0011159				CTAGCCTCCATGAATTCTGATG
41419	MIR-2116: HSA-MIR-2116	MI0010635				MIMAT0011160				AGACCTCCTATGCTAAGAACC
41420	MIR-2116*: HSA-MIR-2116*	MI0010635				MIMAT0011161				GGGAGTTCTTGGCATGGGAGG
41421	MIR-2117: HSA-MIR-2117	MI0010636				MIMAT0011162				CTGTCCTTGGCAAAGAGAACA
41422	MIR-2276: HSA-MIR-2276	MI0011282				MIMAT0011775				CCTCGCCTCTGACACTTGCAGA
41423	MIR-2277-3P: HSA-MIR-2277-3P	MI0011284				MIMAT0011777				GAGCCAGGCAGGGCGCTGTCA
41424	MIR-2278: HSA-MIR-2278	MI0011285				MIMAT0011778				CCAGGCAACACACACTGCTCTC
41425	MIR-449C: HSA-MIR-449C	MI0003823				MIMAT0010251				ACAGCCGCTAGCAATACACTGCCTA
41426	MIR-449C*: HSA-MIR-449C*	MI0003823				MIMAT0013771				ACAGAGAGGAGTGCAACTAGCAA
41427	MIR-548Q: HSA-MIR-548Q	MI0010637				MIMAT0011163				CCGCCATTACTTTTGCACCAGC
41428	MIR-670: HSA-MIR-670	MI0003933				MIMAT0010357				CACCACATACACTCAGGGAC
41429	MIR-711: HSA-MIR-711	MI0012488				MIMAT0012734				CTTACGTCTCTCCCTGGGTCCC
41430	MIR-718: HSA-MIR-718	MI0012489				MIMAT0012735				CGACGCCCGGCGGGGCGGAAG
41431	MIR-762: HSA-MIR-762	MI0003892				MIMAT0010313				GCTCGGCCCCGGCCCCAGCCCC
41432	MIR-764: HSA-MIR-764	MI0003944				MIMAT0010367				AGGAGGACAAGTGAGCACCTGC
41433	HSV1-MIR-H7: HSV1-MIR-H7				MI0012167				MIMAT0012595	CCTTTGGTTGCAGACCCCTTT
41434	HSV1-MIR-H7*: HSV1-MIR-H7*				MI0012167				MIMAT0012596	GAAGAGGGGTCGGGATCCAAA
41435	HSV1-MIR-H8: HSV1-MIR-H8				MI0012168				MIMAT0012597	GAACCCCCTGACCCTATATA
41436	HSV1-MIR-H8*: HSV1-MIR-H8*				MI0012168				MIMAT0012598	TATATACAGGGACCGGGGGC
41437	MIR-2132: MMU-MIR-2132 (DELETED IN MIRBASE 16.0)									CATCGCGTCAACACCCGCC
41438	MIR-2133: MMU-MIR-2133 (DELETED IN MIRBASE 16.0)									AACGCTTCGGGCCCCGCGGGAC
41439	MIR-2134: MMU-MIR-2134 (DELETED IN MIRBASE 16.0)									GCACCCCGTTTCCCAAGAC
41440	MIR-2135: MMU-MIR-2135 (DELETED IN MIRBASE 16.0)									GTTTCGGCCCCAAGACCTCT
41441	MIR-2136: MMU-MIR-2136		MI0010749				MIMAT0011212			CACATCTCAGTCAACACCCAG
41442	MIR-2137: MMU-MIR-2137		MI0010750				MIMAT0011213			CTCCCTGGGGCTCCCGCCGGC
41443	MIR-2138: MMU-MIR-2138 (DELETED IN MIRBASE 16.0)									ATTCCGCCAAGCCCGTTCCCTT
41444	MIR-2139: MMU-MIR-2139		MI0010752				MIMAT0011215			GCAGTTACCAGGAGCAGCGCAGCT
41445	MIR-2140: MMU-MIR-2140 (DELETED IN MIRBASE 16.0)									ACCACCAAGATCTGCACCT
41446	MIR-2141: MMU-MIR-2141 (DELETED IN MIRBASE 16.0)									AACTTTTCTGACACCTCCT
41447	MIR-2142: MMU-MIR-2142 (DELETED IN MIRBASE 15.0)									AAAGCCTACAGCACCCGGT
41448	MIR-2143: MMU-MIR-2143 (DELETED IN MIRBASE 15.0)									GGAGAGGCCTCGGGATCCCACCTCG
41449	MIR-2144: MMU-MIR-2144 (DELETED IN MIRBASE 15.0)									ACCAAAAGTGGCCCACTAGGCACTC
41450	MIR-2145: MMU-MIR-2145		MI0010760;MI0010761				MIMAT0011221			AACCAGGCCCGACCCTGCT
41451	MIR-2146: MMU-MIR-2146 (DELETED IN MIRBASE 16.0)									CACATGGAACCCTTCTCCAC
41452	MIR-2182: MMU-MIR-2182		MI0010832				MIMAT0011286			CGCGGCGTGGGAAATGTGGCGT
41453	MIR-2183: MMU-MIR-2183		MI0010833				MIMAT0011287			AGGAGGTCAGGGGTTCAA
41454	MIR-432: MMU-MIR-432		MI0012528				MIMAT0012771			CTGCCCACTGATCTACTCCAAGA
41455	MIR-220: RNO-MIR-220 (DELETED FROM MIRBASE 16.0)									AGGTCTCTGACACTGTGGTGG
41456	MIR-293-5P: RNO-MIR-293			MI0012609				MIMAT0012847		CAAAGTGTCACACAGTTTGAGT
41457	MIR-3585-5P: RNO-MIR-3585-5P			MI0015460				MIMAT0017878		ATGAAAGACACCTTCTTGTGAA
41459	MIR-628: RNO-MIR-628			MI0012598				MIMAT0012836		CCTCTCGTAAATATGTCAGCAT
41460	MIR-632: RNO-MIR-632			MI0012599				MIMAT0012837		TCCGGCAGGAAACAGACAC
41461	MIR-666: RNO-MIR-666			MI0012617				MIMAT0012855		GGCTCTCACAGCCGTGCCCGCT
41462	MIR-678: RNO-MIR-678			MI0012619				MIMAT0012857		CCTCCAGTCCTTGCCCCGAGAC
41463	MIR-711: RNO-MIR-711			MI0012621				MIMAT0012859		CTTACATCTCTCCCAGGGTCCC
