# Supplementary material for: Glutaminase isoforms expression switches microRNA levels and oxidative status in glioblastoma cells
Source: J Biomed Sci. 2021 Feb 20;28:14. doi: 10.1186/s12929-021-00712-y (PMC7897386; doi:10.1186/s12929-021-00712-y)
Supplement: Supplementary file 4 — Additional file 4: TableS2. The microRNAs ratio list was determined for T98G-GAB(+) vs. T98G(T98G-pcDNA), depicted at column F, and for LN229-GLS(−) vs. LN229 (LN229-GFP) cells, depicted at column G. [file 12929_2021_712_MOESM4_ESM.xls]

## Sheet: mirl_K1243_A3894
GeneID	Spezies/Host	miRNA name	Mature Acc.	Gene Acc.	T98G-GAB(+)/T98G	LN229-GLS(-)/LN229
35816	hsa - human	LET-7B: HSA-LET-7B; MMU-LET-7B; RNO-LET-7B	MIMAT0000775 MIMAT0000522 MIMAT0000063 MIMAT0004331 MIMAT0004162 MIMAT0001102	MI0000063 MI0000558 MI0000829 MI0005453 MI0005351 MI0001172	0.845979	1.28917
35817	hsa - human	LET-7C: HSA-LET-7C; MMU-LET-7C; RNO-LET-7C	MIMAT0000776 MIMAT0000523 MIMAT0000064 MIMAT0004332 MIMAT0002151 MIMAT0001104	MI0000064 MI0000559 MI0000560 MI0000830 MI0000831 MI0005454 MI0002445 MI0001174	1.01029	1.15538
35823	hsa - human	MIR-101: HSA-MIR-101; MMU-MIR-101A; RNO-MIR-101A	MIMAT0000823 MIMAT0000133 MIMAT0000099 MIMAT0002427 MIMAT0003520 MIMAT0002425 MIMAT0002431 MIMAT0002433 MIMAT0004098 MIMAT000242	MI0000103 MI0000739 MI0000148 MI0000886 MI0002719 MI0004735 MI0002717 MI0002723 MI0002725 MI0005283 MI0005282 MI0002720 MI000272
35824	hsa - human	MIR-10A: HSA-MIR-10A; MMU-MIR-10A; RNO-MIR-10A	MIMAT0000782 MIMAT0000648 MIMAT0000253 MIMAT0002489 MIMAT0003786 MIMAT0002486 MIMAT0004089 MIMAT0002490 MIMAT0002488	MI0000266 MI0000685 MI0000841 MI0002791 MI0005007 MI0002788 MI0005273 MI0002792 MI0002790		1.04003
35826	hsa - human	MIR-122: HSA-MIR-122; MMU-MIR-122; RNO-MIR-122	MIMAT0000827 MIMAT0000246 MIMAT0000421 MIMAT0003849 MIMAT0004101 MIMAT0002119 MIMAT0001190	MI0000442 MI0000256 MI0000891 MI0005063 MI0005287 MI0002413 MI0001277 MI0001280
35830	hsa - human	MIR-125B: HSA-MIR-125B; MMU-MIR-125B-5P; RNO-MIR-125B-5P	MIMAT0000830 MIMAT0000136 MIMAT0000423 MIMAT0002221 MIMAT0003539 MIMAT0002220 MIMAT0002225 MIMAT0002228 MIMAT0004103 MIMAT000222	MI0000446 MI0000470 MI0000152 MI0000725 MI0000896 MI0000897 MI0002510 MI0002575 MI0004753 MI0005457 MI0002509 MI0002574 MI000251	0.83138	0.841116
35832	hsa - human	MIR-126-5P: MMU-MIR-126-5P; HSA-MIR-126*; RNO-MIR-126*	MIMAT0000831 MIMAT0000137 MIMAT0000444 MIMAT0004328 MIMAT0003723	MI0000471 MI0000153 MI0000898 MI0004754 MI0001244
35835	hsa - human	MIR-129-3P: HSA-MIR-129-3P; MMU-MIR-129-2-3P; RNO-MIR-129-2*; RNO-MIR-129-1*	MIMAT0000601 MIMAT0000544 MIMAT0004605 MIMAT0017120	MI0000585 MI0000637 MI0000473 MI0000902
35836	hsa - human	MIR-129-5P: HSA-MIR-129-5P; MMU-MIR-129-5P; RNO-MIR-129	MIMAT0000600 MIMAT0000209 MIMAT0000242 MIMAT0004105	MI0000252 MI0000473 MI0000222 MI0000585 MI0000637 MI0000902 MI0005294
35837	hsa - human	MIR-130A: HSA-MIR-130A; MMU-MIR-130A; RNO-MIR-130A	MIMAT0000836 MIMAT0000141 MIMAT0000425 MIMAT0002236 MIMAT0002235 MIMAT0002237 MIMAT0002238	MI0000448 MI0000156 MI0000903 MI0002525 MI0002524 MI0002526 MI0002527	0.878992	1.02411
35838	hsa - human	MIR-130B: HSA-MIR-130B; MMU-MIR-130B; RNO-MIR-130B	MIMAT0000837 MIMAT0000387 MIMAT0000691	MI0000748 MI0000408 MI0000904
35841	hsa - human	MIR-134: HSA-MIR-134; MMU-MIR-134; RNO-MIR-134	MIMAT0000840 MIMAT0000447 MIMAT0000146 MIMAT0002288 MIMAT0002290 MIMAT0002291 MIMAT0002289	MI0000474 MI0000160 MI0000907 MI0002589 MI0002591 MI0002592 MI0002590
35843	hsa - human	MIR-136: HSA-MIR-136; RNO-MIR-136; MMU-MIR-136	MIMAT0000842 MIMAT0000148 MIMAT0000448 MIMAT0002293 MIMAT0001417 MIMAT0002295 MIMAT0002292 MIMAT0002294 MIMAT0002158	MI0000475 MI0000162 MI0000909 MI0002594 MI0001523 MI0002596 MI0002593 MI0002595 MI0002452
35844	hsa - human	MIR-137: HSA-MIR-137; MMU-MIR-137; RNO-MIR-137	MIMAT0000843 MIMAT0000429 MIMAT0000149 MIMAT0004110 MIMAT0001153	MI0000454 MI0000163 MI0000910 MI0005299 MI0001221
35847	hsa - human	MIR-140-5P: HSA-MIR-140-5P; MMU-MIR-140; RNO-MIR-140	MIMAT0000573 MIMAT0000431 MIMAT0000151 MIMAT0002255 MIMAT0002143 MIMAT0001159	MI0000456 MI0000611 MI0000165 MI0002547 MI0002437 MI0001229		1.17373
35849	hsa - human	MIR-141: HSA-MIR-141; MMU-MIR-141; RNO-MIR-141	MIMAT0000846 MIMAT0000153 MIMAT0000432 MIMAT0002198 MIMAT0002196 MIMAT0002200	MI0000457 MI0000166 MI0000914 MI0002487 MI0002485 MI0002489
35854	hsa - human	MIR-144: HSA-MIR-144; MMU-MIR-144; RNO-MIR-144	MIMAT0000850 MIMAT0000156 MIMAT0000436 MIMAT0002264 MIMAT0002265 MIMAT0002262 MIMAT0002263	MI0000460 MI0000168 MI0000917 MI0002556 MI0002557 MI0002554 MI0002555
35855	hsa - human	MIR-145: HSA-MIR-145; MMU-MIR-145; RNO-MIR-145	MIMAT0000851 MIMAT0000157 MIMAT0000437 MIMAT0003542 MIMAT0002268 MIMAT0002266 MIMAT0002270 MIMAT0004116 MIMAT0002267 MIMAT000226	MI0000461 MI0000169 MI0000918 MI0004756 MI0002560 MI0002558 MI0002562 MI0005305 MI0002559 MI0002561 MI0002417
35856	hsa - human	MIR-146A: HSA-MIR-146A; MMU-MIR-146A; RNO-MIR-146A	MIMAT0000852 MIMAT0000158 MIMAT0000449 MIMAT0001163	MI0000477 MI0000170 MI0000919 MI0001235		0.407506
35857	hsa - human	MIR-148A: HSA-MIR-148A; MMU-MIR-148A	MIMAT0000516 MIMAT0000243 MIMAT0003522 MIMAT0002124 MIMAT0001120	MI0000253 MI0000550 MI0004737 MI0002418 MI0001189
35859	hsa - human	MIR-150: HSA-MIR-150; MMU-MIR-150; RNO-MIR-150	MIMAT0000853 MIMAT0000160 MIMAT0000451 MIMAT0003845	MI0000479 MI0000172 MI0000920 MI0005058
35861	hsa - human	MIR-152: HSA-MIR-152; MMU-MIR-152; RNO-MIR-152	MIMAT0000854 MIMAT0000162 MIMAT0000438 MIMAT0004117	MI0000462 MI0000174 MI0000921 MI0005306
35862	hsa - human	MIR-153: HSA-MIR-153; MMU-MIR-153; RNO-MIR-153	MIMAT0000855 MIMAT0000439 MIMAT0000163 MIMAT0002274 MIMAT0002271 MIMAT0002273 MIMAT0002272 MIMAT0002160 MIMAT0001119	MI0000463 MI0000464 MI0000175 MI0000922 MI0002567 MI0002563 MI0002566 MI0002565 MI0002568 MI0002564 MI0002454 MI0001188
35863	hsa - human	MIR-154: HSA-MIR-154; MMU-MIR-154; RNO-MIR-154	MIMAT0000856 MIMAT0000164 MIMAT0000452 MIMAT0002297 MIMAT0002299 MIMAT0002300 MIMAT0002296 MIMAT0002298	MI0000480 MI0000176 MI0000923 MI0002598 MI0002600 MI0002601 MI0002597 MI0002599
35864	hsa - human	MIR-15A: HSA-MIR-15A; MMU-MIR-15A; RNO-MIR-15A	MIMAT0000526 MIMAT0000068 MIMAT0002638 MIMAT0004334 MIMAT0002640 MIMAT0002648 MIMAT0002650 MIMAT0002642 MIMAT0002646 MIMAT000265	MI0000069 MI0000564 MI0002945 MI0005458 MI0002947 MI0002955 MI0002957 MI0002949 MI0002953 MI0002961 MI0002959 MI0002951 MI00011		1.36651
35865	hsa - human	MIR-15B: HSA-MIR-15B; MMU-MIR-15B; RNO-MIR-15B	MIMAT0000784 MIMAT0000124 MIMAT0000417 MIMAT0002203 MIMAT0003792 MIMAT0002202 MIMAT0002207 MIMAT0002209 MIMAT0002204 MIMAT000220	MI0000438 MI0000140 MI0000843 MI0002492 MI0005012 MI0002491 MI0002496 MI0002498 MI0002493 MI0002495 MI0002494 MI0002419	1.07919	0.902022
35866	hsa - human	MIR-16: HSA-MIR-16; MMU-MIR-16; RNO-MIR-16	MIMAT0000785 MIMAT0000527 MIMAT0000069 MIMAT0002639 MIMAT0003525 MIMAT0002641 MIMAT0002651 MIMAT0002643 MIMAT0004145 MIMAT000264	MI0000070 MI0000115 MI0000565 MI0000566 MI0000844 MI0002946 MI0004739 MI0002948 MI0002958 MI0002950 MI0005334 MI0002954 MI000296	1.01953	0.864818
35868	hsa - human	MIR-17: HSA-MIR-17; MMU-MIR-17; RNO-MIR-17 (RNO-MIR-17-5P)	MIMAT0000786 MIMAT0000649 MIMAT0000070 MIMAT0002672 MIMAT0003815 MIMAT0002658 MIMAT0002665 MIMAT0002700 MIMAT0002721 MIMAT000416	MI0000071 MI0000687 MI0000845 MI0006131 MI0002977 MI0005031 MI0002965 MI0002971 MI0003001 MI0003019 MI0005354 MI0002983 MI000299	1.04719	0.88471
35869	hsa - human	MIR-181A: HSA-MIR-181A; MMU-MIR-181A; RNO-MIR-181A	MIMAT0000858 MIMAT0000210 MIMAT0000256 MIMAT0003543 MIMAT0002503 MIMAT0002506 MIMAT0002508 MIMAT0004154 MIMAT0004121 MIMAT000250	MI0000269 MI0000289 MI0000223 MI0000697 MI0000925 MI0000953 MI0004757 MI0002805 MI0002937 MI0002931 MI0002808 MI0002941 MI000281	1.06594	1.13168
35871	hsa - human	MIR-182_1: HSA-MIR-182; MMU-MIR-182; RNO-MIR-182	MIMAT0000211 MIMAT0000259 MIMAT0005300 MIMAT0002513 MIMAT0004118 MIMAT0002514	MI0000272 MI0000224 MI0006133 MI0002815 MI0005307 MI0002816
35872	hsa - human	MIR-187: HSA-MIR-187; MMU-MIR-187; RNO-MIR-187	MIMAT0000864 MIMAT0000262 MIMAT0000216 MIMAT0002515 MIMAT0002517 MIMAT0004120 MIMAT0002518 MIMAT0002516 MIMAT0001124	MI0000274 MI0000229 MI0000932 MI0002817 MI0002819 MI0005309 MI0002820 MI0002818 MI0001193
35876	hsa - human	MIR-192: HSA-MIR-192; MMU-MIR-192; RNO-MIR-192	MIMAT0000867 MIMAT0000222 MIMAT0000517 MIMAT0003820	MI0000234 MI0000551 MI0000935 MI0005035
35878	hsa - human	MIR-194: HSA-MIR-194; MMU-MIR-194; RNO-MIR-194	MIMAT0000869 MIMAT0000224 MIMAT0000460 MIMAT0002737 MIMAT0002733 MIMAT0002727 MIMAT0002735 MIMAT0002729 MIMAT0002731 MIMAT000113	MI0000488 MI0000732 MI0000236 MI0000733 MI0000937 MI0000938 MI0003034 MI0003030 MI0003024 MI0003032 MI0003026 MI0003028 MI000120
35879	hsa - human	MIR-195: HSA-MIR-195; MMU-MIR-195; RNO-MIR-195	MIMAT0000870 MIMAT0000225 MIMAT0000461 MIMAT0004335 MIMAT0002316 MIMAT0002317	MI0000489 MI0000237 MI0000939 MI0005459 MI0002617 MI0002618
35882	hsa - human	MIR-208A: HSA-MIR-208A; MMU-MIR-208A-3P; RNO-MIR-208	MIMAT0000880 MIMAT0000520 MIMAT0000241	MI0000251 MI0000555 MI0000949
35883	hsa - human	MIR-21: HSA-MIR-21; MMU-MIR-21; RNO-MIR-21	MIMAT0000790 MIMAT0000530 MIMAT0000076 MIMAT0002325 MIMAT0003528 MIMAT0004417 MIMAT0002322 MIMAT0002320 MIMAT0002324 MIMAT000409	MI0000077 MI0000569 MI0000850 MI0002626 MI0004742 MI0005725 MI0002623 MI0002621 MI0002625 MI0005275 MI0002627 MI0002622 MI000262	1.42196	0.767465
35884	hsa - human	MIR-210: HSA-MIR-210; MMU-MIR-210; RNO-MIR-210	MIMAT0000881 MIMAT0000658 MIMAT0000267 MIMAT0003824	MI0000286 MI0000695 MI0000950 MI0005039
35885	hsa - human	MIR-181A*: HSA-MIR-181A*; MMU-MIR-181A-1*; RNO-MIR-181A-1*	MIMAT0000884 MIMAT0000660 MIMAT0000270 MIMAT0002629 MIMAT0002622 MIMAT0002634 MIMAT0002636 MIMAT0002624 MIMAT0002627 MIMAT000115	MI0000289 MI0000697 MI0000953 MI0002937 MI0002931 MI0002941 MI0002943 MI0002933 MI0002935 MI0001218
35886	hsa - human	MIR-22: HSA-MIR-22; MMU-MIR-22; RNO-MIR-22	MIMAT0000791 MIMAT0000531 MIMAT0000077 MIMAT0002327 MIMAT0002329 MIMAT0002330 MIMAT0002335 MIMAT0002328 MIMAT0002332 MIMAT000233	MI0000078 MI0000570 MI0000851 MI0002628 MI0002630 MI0002631 MI0002636 MI0002629 MI0002633 MI0002632 MI0002634	0.946694	1.57701
35887	hsa - human	MIR-23A: HSA-MIR-23A; MMU-MIR-23A; RNO-MIR-23A	MIMAT0000792 MIMAT0000532 MIMAT0000078 MIMAT0002741 MIMAT0003827 MIMAT0002738 MIMAT0002745 MIMAT0002752 MIMAT0002756 MIMAT000417	MI0000079 MI0000571 MI0000852 MI0003038 MI0005042 MI0003035 MI0003043 MI0003051 MI0003056 MI0005363 MI0003040 MI0003048 MI000304	0.844348	0.733747
35888	hsa - human	MIR-23B: HSA-MIR-23B; MMU-MIR-23B; RNO-MIR-23B	MIMAT0000793 MIMAT0000125 MIMAT0000418 MIMAT0003852 MIMAT0004176 MIMAT0002212 MIMAT0002210 MIMAT0002211 MIMAT0001186	MI0000439 MI0000141 MI0000853 MI0005066 MI0005366 MI0002501 MI0002499 MI0002500 MI0001273	1.15414	0.990074
35889	hsa - human	MIR-24: HSA-MIR-24; MMU-MIR-24; RNO-MIR-24	MIMAT0000794 MIMAT0000219 MIMAT0000080 MIMAT0003840 MIMAT0002740 MIMAT0002337 MIMAT0002341 MIMAT0004175 MIMAT0002343 MIMAT000275	MI0000080 MI0000081 MI0000231 MI0000572 MI0000854 MI0000855 MI0005053 MI0003037 MI0003053 MI0002637 MI0003058 MI0002639 MI000536	0.949782	1.23768
35890	hsa - human	MIR-25: HSA-MIR-25; MMU-MIR-25; RNO-MIR-25	MIMAT0000795 MIMAT0000652 MIMAT0000081 MIMAT0003853 MIMAT0002760 MIMAT0002774 MIMAT0002782 MIMAT0004179 MIMAT0002765 MIMAT000276	MI0000082 MI0000689 MI0000856 MI0005067 MI0003061 MI0003075 MI0003083 MI0005370 MI0003066 MI0003069	1.08872	1.07849
35892	hsa - human	MIR-26B: HSA-MIR-26B; MMU-MIR-26B; RNO-MIR-26B	MIMAT0000797 MIMAT0000534 MIMAT0000083 MIMAT0003531	MI0000084 MI0000575 MI0000858 MI0004745
35893	hsa - human	MIR-27A: HSA-MIR-27A; MMU-MIR-27A; RNO-MIR-27A	MIMAT0000799 MIMAT0000537 MIMAT0000084 MIMAT0002742 MIMAT0003532 MIMAT0002739 MIMAT0002746 MIMAT0002753 MIMAT0002757 MIMAT000417	MI0000085 MI0000578 MI0000860 MI0003039 MI0004746 MI0003036 MI0003044 MI0003052 MI0003057 MI0005364 MI0003041 MI0003049 MI000304	1.27164	1.00034
35894	hsa - human	MIR-27B: HSA-MIR-27B; MMU-MIR-27B; RNO-MIR-27B	MIMAT0000798 MIMAT0000126 MIMAT0000419 MIMAT0003546 MIMAT0004177 MIMAT0001187	MI0000440 MI0000142 MI0000859 MI0004760 MI0005367 MI0001274	1.22621	1.563
35898	hsa - human	MIR-30A: HSA-MIR-30A; MMU-MIR-30A; RNO-MIR-30A	MIMAT0000808 MIMAT0000128 MIMAT0000087 MIMAT0003841 MIMAT0002373 MIMAT0002369 MIMAT0004093 MIMAT0002377 MIMAT0002371 MIMAT000237	MI0000088 MI0000144 MI0000870 MI0005054 MI0002668 MI0002666 MI0005277 MI0002670 MI0002667 MI0002669 MI0001204	1.13777	1.0765
35899	hsa - human	MIR-30B: HSA-MIR-30B; MMU-MIR-30B; RNO-MIR-30B	MIMAT0000806 MIMAT0000130 MIMAT0000420 MIMAT0002218 MIMAT0003547 MIMAT0002215 MIMAT0002216 MIMAT0002213 MIMAT0002217 MIMAT000221	MI0000441 MI0000145 MI0000868 MI0002507 MI0004761 MI0002504 MI0002505 MI0002502 MI0002506 MI0002508 MI0002503 MI0001199	1.06336	0.807275
35900	hsa - human	MIR-30C: HSA-MIR-30C; MMU-MIR-30C; RNO-MIR-30C	MIMAT0000804 MIMAT0000514 MIMAT0000244 MIMAT0003850 MIMAT0002616 MIMAT0002614 MIMAT0002167 MIMAT0001137	MI0000254 MI0000736 MI0000547 MI0000548 MI0000866 MI0000871 MI0005064 MI0002925 MI0002923 MI0002461 MI0001257 MI0001205	1.03344	1.44766
35901	hsa - human	MIR-30D: HSA-MIR-30D; MMU-MIR-30D; RNO-MIR-30D	MIMAT0000807 MIMAT0000515 MIMAT0000245 MIMAT0003533 MIMAT0002618 MIMAT0002619 MIMAT0002620 MIMAT0002617 MIMAT0001129	MI0000255 MI0000549 MI0000869 MI0004747 MI0002927 MI0002928 MI0002929 MI0002926 MI0001198	2.09626	0.824706
35905	hsa - human	MIR-324-3P: HSA-MIR-324-3P; MMU-MIR-324-3P; RNO-MIR-324-3P	MIMAT0000554 MIMAT0000556 MIMAT0000762	MI0000813 MI0000595 MI0000594
35910	hsa - human	MIR-361-5P: HSA-MIR-361-5P; MMU-MIR-361; RNO-MIR-361	MIMAT0003117 MIMAT0000704 MIMAT0000703 MIMAT0003830	MI0000760 MI0000761 MI0003481 MI0005045	1.00249
35912	hsa - human	MIR-375: HSA-MIR-375; MMU-MIR-375; RNO-MIR-375	MIMAT0000739 MIMAT0000728 MIMAT0005307 MIMAT0004138	MI0000783 MI0000792 MI0006140 MI0005327
35914	hsa - human	MIR-377: HSA-MIR-377; MMU-MIR-377; RNO-MIR-377	MIMAT0000741 MIMAT0000730 MIMAT0003123	MI0000785 MI0000794 MI0003487
35918	hsa - human	MIR-381: HSA-MIR-381; MMU-MIR-381; RNO-MIR-381	MIMAT0000746 MIMAT0000736 MIMAT0003199	MI0000789 MI0000798 MI0003546
35919	hsa - human	MIR-382: HSA-MIR-382; MMU-MIR-382; RNO-MIR-382	MIMAT0000747 MIMAT0000737 MIMAT0003201	MI0000790 MI0000799 MI0003548
35922	hsa - human	MIR-425*: MMU-MIR-425*; HSA-MIR-425*	MIMAT0001342 MIMAT0001343 MIMAT0003833	MI0001448 MI0001447 MI0005047
35925	hsa - human	MIR-9*: MMU-MIR-9*; HSA-MIR-9*; RNO-MIR-9*	MIMAT0000143 MIMAT0000442 MIMAT0004708 MIMAT0004088	MI0000466 MI0000467 MI0000468 MI0000157 MI0000720 MI0000721 MI0000839 MI0000838 MI0000840 MI0005272 MI0005271
35926	hsa - human	MIR-93: HSA-MIR-93; MMU-MIR-93; RNO-MIR-93	MIMAT0000817 MIMAT0000540 MIMAT0000093 MIMAT0002762 MIMAT0003837 MIMAT0002759 MIMAT0002778 MIMAT0002773 MIMAT0002781 MIMAT000417	MI0000095 MI0000581 MI0000880 MI0003063 MI0005050 MI0003060 MI0003079 MI0003074 MI0003082 MI0005369 MI0003065 MI0003071 MI000306	1.07611	1.67087
35927	hsa - human	MIR-96: HSA-MIR-96; MMU-MIR-96; RNO-MIR-96	MIMAT0000818 MIMAT0000541 MIMAT0000095 MIMAT0002788 MIMAT0002784 MIMAT0002792 MIMAT0004147 MIMAT0002794 MIMAT0002786 MIMAT000279	MI0000098 MI0000583 MI0000881 MI0003089 MI0003085 MI0003093 MI0005336 MI0003095 MI0003087 MI0003091
38223	hsa - human	MIR-378*: HSA-MIR-378*; MMU-MIR-378*; RNO-MIR-378*	MIMAT0003378 MIMAT0000742 MIMAT0000731	MI0000786 MI0000795 MI0003719
38314	hsa - human	LET-7A: HSA-LET-7A; MMU-LET-7A; RNO-LET-7A	MIMAT0000774 MIMAT0000062 MIMAT0000521 MIMAT0003844 MIMAT0004141 MIMAT0001101 MIMAT0001181	MI0000060 MI0000061 MI0000062 MI0000556 MI0000557 MI0000827 MI0000828 MI0005452 MI0005057 MI0005451 MI0005360 MI0005330 MI000535	0.967195	0.786857
38315	hsa - human	LET-7F: HSA-LET-7F; MMU-LET-7F; RNO-LET-7F	MIMAT0000778 MIMAT0000067 MIMAT0000525 MIMAT0003519 MIMAT0004161 MIMAT0002152 MIMAT0001162	MI0000067 MI0000068 MI0000562 MI0000563 MI0000833 MI0000834 MI0005062 MI0004734 MI0005361 MI0005349 MI0002446 MI0001233	1.31971	1.00959
38316	hsa - human	MIR-100: HSA-MIR-100; MMU-MIR-100; RNO-MIR-100	MIMAT0000822 MIMAT0000655 MIMAT0000098 MIMAT0002418 MIMAT0002417 MIMAT0002422 MIMAT0004097 MIMAT0002419 MIMAT0002421 MIMAT000242	MI0000102 MI0000692 MI0000885 MI0002710 MI0002709 MI0002714 MI0005281 MI0002711 MI0002713 MI0002712 MI0002715 MI0001258	0.982454	0.80691
38317	hsa - human	MIR-103-2: HSA-MIR-103-2; MMU-MIR-103-2; RNO-MIR-103-2	MIMAT0000824 MIMAT0000546 MIMAT0000101 MIMAT0002442 MIMAT0003521 MIMAT0002443 MIMAT0002448 MIMAT0002447 MIMAT0002449 MIMAT000409	MI0000108 MI0000109 MI0000587 MI0000588 MI0000887 MI0000888 MI0002738 MI0004736 MI0005456 MI0002739 MI0002744 MI0002743 MI000274	0.950937	1.10638
38318	hsa - human	MIR-107: HSA-MIR-107; MMU-MIR-107; RNO-MIR-107	MIMAT0000826 MIMAT0000647 MIMAT0000104 MIMAT0003785 MIMAT0002460 MIMAT0002462 MIMAT0002458 MIMAT0002463 MIMAT0004100 MIMAT000246	MI0000114 MI0000684 MI0000890 MI0005006 MI0002756 MI0002758 MI0002754 MI0002759 MI0005286 MI0002760 MI0002755 MI0002757 MI000244	0.929519	1.14077
38319	hsa - human	MIR-127: HSA-MIR-127; MMU-MIR-127; RNO-MIR-127	MIMAT0000833 MIMAT0000446 MIMAT0000139 MIMAT0002287 MIMAT0003787 MIMAT0002285 MIMAT0002281 MIMAT0002286 MIMAT0001415 MIMAT000228	MI0000472 MI0000154 MI0000899 MI0002588 MI0005008 MI0002586 MI0002582 MI0002587 MI0001521 MI0002583 MI0002584 MI0002585
38321	hsa - human	MIR-142-3P: HSA-MIR-142-3P; MMU-MIR-142-3P; RNO-MIR-142-3P	MIMAT0000848 MIMAT0000434 MIMAT0000155 MIMAT0003791 MIMAT0004112 MIMAT0001194	MI0000458 MI0000167 MI0000915 MI0005011 MI0005301 MI0001281
38322	hsa - human	MIR-146B-5P: HSA-MIR-146B-5P; MMU-MIR-146B; RNO-MIR-146B	MIMAT0003475 MIMAT0002809 MIMAT0005595	MI0003129 MI0004665 MI0006342		1.09592
38323	hsa - human	MIR-181C: HSA-MIR-181C; MMU-MIR-181C; RNO-MIR-181C	MIMAT0000857 MIMAT0000674 MIMAT0000258 MIMAT0003817 MIMAT0002511 MIMAT0002509 MIMAT0002512 MIMAT0002510 MIMAT0002144	MI0000271 MI0000724 MI0000924 MI0005032 MI0002813 MI0002811 MI0002814 MI0002812 MI0002438
38324	hsa - human	MIR-197: HSA-MIR-197	MIMAT0000227 MIMAT0002603 MIMAT0002604 MIMAT0002600 MIMAT0002601	MI0000239 MI0002912 MI0002913 MI0002909 MI0002910
38325	hsa - human	MIR-199B-5P: HSA-MIR-199B-5P	MIMAT0000263 MIMAT0003821 MIMAT0004125	MI0000282 MI0005036 MI0005314
38326	hsa - human	MIR-19A: HSA-MIR-19A; MMU-MIR-19A; RNO-MIR-19A	MIMAT0000789 MIMAT0000651 MIMAT0000073 MIMAT0002675 MIMAT0004336 MIMAT0002661 MIMAT0002717 MIMAT0002668 MIMAT0002703 MIMAT000272	MI0000073 MI0000688 MI0000849 MI0002979 MI0005460 MI0002967 MI0003015 MI0002973 MI0003003 MI0003021 MI0005356 MI0002985 MI000299		1.06067
38327	hsa - human	MIR-19B: HSA-MIR-19B; MMU-MIR-19B; RNO-MIR-19B	MIMAT0000788 MIMAT0000513 MIMAT0000074 MIMAT0002677 MIMAT0004337 MIMAT0002663 MIMAT0002719 MIMAT0002670 MIMAT0002705 MIMAT000272	MI0000074 MI0000075 MI0000546 MI0000718 MI0000847 MI0000848 MI0002981 MI0003100 MI0005461 MI0002969 MI0003097 MI0003017 MI000311	0.989349	0.899339
38328	hsa - human	MIR-203: HSA-MIR-203; MMU-MIR-203; RNO-MIR-203	MIMAT0000876 MIMAT0000264 MIMAT0000236	MI0000283 MI0000246 MI0000945		1.87
38330	hsa - human	MIR-20A: HSA-MIR-20A; MMU-MIR-20A; RNO-MIR-20A	MIMAT0000602 MIMAT0000529 MIMAT0000075 MIMAT0002676 MIMAT0003527 MIMAT0002662 MIMAT0002718 MIMAT0002669 MIMAT0002704 MIMAT000272	MI0000076 MI0000568 MI0000638 MI0002980 MI0004741 MI0002968 MI0003016 MI0002974 MI0003004 MI0003022 MI0005357 MI0002986 MI000299	1.1623	0.890665
38331	hsa - human	MIR-20B: HSA-MIR-20B; MMU-MIR-20B; RNO-MIR-20B-5P	MIMAT0001413 MIMAT0003187 MIMAT0003211 MIMAT0001411	MI0001519 MI0003536 MI0003554 MI0001517		1.04619
38332	hsa - human	MIR-211: HSA-MIR-211	MIMAT0000268 MIMAT0002549 MIMAT0002548	MI0000287 MI0002852 MI0002851
38333	hsa - human	MIR-215: HSA-MIR-215	MIMAT0000272 MIMAT0003797 MIMAT0002734 MIMAT0002728 MIMAT0002736 MIMAT0002730 MIMAT0002732 MIMAT0001134	MI0000291 MI0005016 MI0003031 MI0003025 MI0003033 MI0003027 MI0003029 MI0001203
38334	hsa - human	MIR-218: HSA-MIR-218; MMU-MIR-218; RNO-MIR-218	MIMAT0000888 MIMAT0000663 MIMAT0000275 MIMAT0002566 MIMAT0003798 MIMAT0002565 MIMAT0002572 MIMAT0002568 MIMAT0002574 MIMAT000257	MI0000294 MI0000295 MI0000700 MI0000701 MI0000957 MI0000958 MI0002869 MI0005017 MI0002868 MI0002875 MI0002882 MI0002871 MI000288
38335	hsa - human	MIR-219-5P: HSA-MIR-219-5P; MMU-MIR-219-5P; RNO-MIR-219-5P	MIMAT0000889 MIMAT0000664 MIMAT0000276 MIMAT0002576 MIMAT0002575 MIMAT0004134 MIMAT0002577 MIMAT0001170	MI0000296 MI0000740 MI0000702 MI0000741 MI0000959 MI0000960 MI0002885 MI0002884 MI0005323 MI0002886 MI0001246
38337	hsa - human	MIR-221: HSA-MIR-221; MMU-MIR-221; RNO-MIR-221	MIMAT0000890 MIMAT0000278 MIMAT0000669 MIMAT0003529 MIMAT0002584 MIMAT0002583 MIMAT0004160 MIMAT0002586 MIMAT0002585 MIMAT000110	MI0000298 MI0000709 MI0000961 MI0004743 MI0002893 MI0002892 MI0005348 MI0002895 MI0002894 MI0001178	0.829358	1.00858
38338	hsa - human	MIR-28-5P: HSA-MIR-28-5P; MMU-MIR-28; RNO-MIR-28	MIMAT0000800 MIMAT0000653 MIMAT0000085 MIMAT0002351 MIMAT0002354 MIMAT0002358 MIMAT0002352 MIMAT0002356 MIMAT0002359 MIMAT000235	MI0000086 MI0000690 MI0000861 MI0002648 MI0002651 MI0002655 MI0002649 MI0002653 MI0002656 MI0002650 MI0002652 MI0002654
38339	hsa - human	MIR-299-3P: HSA-MIR-299-3P	MIMAT0000687	MI0000744
38340	hsa - human	MIR-302B: HSA-MIR-302B; MMU-MIR-302B	MIMAT0000715 MIMAT0003374 MIMAT0004182 MIMAT0003357	MI0000772 MI0003716 MI0005373 MI0003700
38342	hsa - human	MIR-302D: HSA-MIR-302D; MMU-MIR-302D	MIMAT0000718 MIMAT0003377 MIMAT0004183	MI0000774 MI0003718 MI0005374
38343	hsa - human	MIR-325-5P: HSA-MIR-325	MIMAT0000771	MI0000824
38344	hsa - human	MIR-329: HSA-MIR-329	MIMAT0001629	MI0001725 MI0001726
38345	hsa - human	MIR-330-3P: HSA-MIR-330-3P	MIMAT0000751	MI0000803
38346	hsa - human	MIR-346: HSA-MIR-346	MIMAT0000773	MI0000826
38347	hsa - human	MIR-362-5P: HSA-MIR-362-5P	MIMAT0000705	MI0000762
38348	hsa - human	MIR-363: HSA-MIR-363; MMU-MIR-363-3P; RNO-MIR-363	MIMAT0000707 MIMAT0000708 MIMAT0003210	MI0000764 MI0000765 MI0003553		1.98449
38349	hsa - human	MIR-365: HSA-MIR-365; MMU-MIR-365; RNO-MIR-365	MIMAT0001549 MIMAT0000711 MIMAT0000710 MIMAT0004341 MIMAT0001540 MIMAT0004137 MIMAT0003361	MI0000767 MI0000769 MI0000768 MI0001645 MI0001656 MI0005465 MI0001657 MI0001647 MI0005326 MI0003703 MI0003704
38350	hsa - human	MIR-367: HSA-MIR-367; MMU-MIR-367	MIMAT0000719 MIMAT0003181 MIMAT0004184 MIMAT0003369	MI0000775 MI0003531 MI0005375 MI0003712
38351	hsa - human	MIR-369-3P: HSA-MIR-369-3P; MMU-MIR-369-3P; RNO-MIR-369-3P	MIMAT0000721 MIMAT0003207 MIMAT0003186 MIMAT0003802	MI0000777 MI0003535 MI0003551 MI0005020
38352	hsa - human	MIR-369-5P: HSA-MIR-369-5P; MMU-MIR-369-5P; RNO-MIR-369-5P	MIMAT0001621 MIMAT0003206 MIMAT0003185 MIMAT0003801	MI0000777 MI0003535 MI0003551 MI0005020
38353	hsa - human	MIR-372: HSA-MIR-372	MIMAT0000724	MI0000780
38354	hsa - human	MIR-373: HSA-MIR-373	MIMAT0000726	MI0000781
38355	hsa - human	MIR-374A: HSA-MIR-374A	MIMAT0000727 MIMAT0004342	MI0000782 MI0005466
38356	hsa - human	MIR-376A: HSA-MIR-376A	MIMAT0000729	MI0000784 MI0003529
38357	hsa - human	MIR-376B: HSA-MIR-376B	MIMAT0002172	MI0002466
38358	hsa - human	MIR-380-3P: HSA-MIR-380-3P	MIMAT0000735	MI0000788
38359	hsa - human	MIR-383: HSA-MIR-383	MIMAT0000738 MIMAT0004139 MIMAT0003363	MI0000791 MI0005328 MI0003706
38361	hsa - human	MIR-411: HSA-MIR-411; MMU-MIR-411; RNO-MIR-411	MIMAT0003329 MIMAT0004747 MIMAT0005312	MI0003675 MI0001163 MI0006144
38362	hsa - human	MIR-421-3P: RNO-MIR-421*; HSA-MIR-421; MMU-MIR-421	MIMAT0003339 MIMAT0004869 MIMAT0017175	MI0003685 MI0001423 MI0005496
38363	hsa - human	MIR-322-MIR-424: HSA-MIR-424; (HSA-MIR-322)	MIMAT0001341	MI0001446
38364	hsa - human	MIR-425: HSA-MIR-425; MMU-MIR-425; RNO-MIR-425	MIMAT0003393 MIMAT0005314 MIMAT0004750 MIMAT0003832	MI0001448 MI0001447 MI0006146 MI0005047
38365	hsa - human	MIR-429: HSA-MIR-429	MIMAT0001536	MI0001641
38367	hsa - human	MIR-432: HSA-MIR-432	MIMAT0002814 MIMAT0001416	MI0003133 MI0001522
38368	hsa - human	MIR-448: HSA-MIR-448; MMU-MIR-448-3P; RNO-MIR-448	MIMAT0001534 MIMAT0001533 MIMAT0001532 MIMAT0001535	MI0001637 MI0001638 MI0001639 MI0001640
38369	hsa - human	MIR-449A: HSA-MIR-449A; MMU-MIR-449A; RNO-MIR-449A	MIMAT0001543 MIMAT0001542 MIMAT0001541 MIMAT0001544 MIMAT0004140	MI0001648 MI0001649 MI0001650 MI0001651 MI0005329
38370	hsa - human	MIR-449B: HSA-MIR-449B	MIMAT0003327	MI0003673
38371	hsa - human	MIR-455-5P: HSA-MIR-455-5P; MMU-MIR-455*; RNO-MIR-455	MIMAT0003485 MIMAT0003150 MIMAT0005316 MIMAT0003835	MI0003513 MI0004679 MI0006148 MI0005049
38372	hsa - human	MIR-484: HSA-MIR-484; MMU-MIR-484; RNO-MIR-484	MIMAT0003127 MIMAT0002174 MIMAT0005319 MIMAT0003535	MI0002468 MI0003491 MI0006151 MI0004749
38373	hsa - human	MIR-485-3P: HSA-MIR-485-3P; MMU-MIR-485*; RNO-MIR-485*	MIMAT0002176 MIMAT0003129 MIMAT0017222	MI0002469 MI0003492 MI0003549
38374	hsa - human	MIR-485-5P: HSA-MIR-485-5P; MMU-MIR-485; RNO-MIR-485	MIMAT0003203 MIMAT0003128 MIMAT0002175	MI0002469 MI0003492 MI0003549
38375	hsa - human	MIR-486-5P: HSA-MIR-486-5P; MMU-MIR-486	MIMAT0003130 MIMAT0002177	MI0002470 MI0003493
38376	hsa - human	MIR-487A: HSA-MIR-487A	MIMAT0002178 MIMAT0003805	MI0002471 MI0005022
38377	hsa - human	MIR-487B: HSA-MIR-487B; MMU-MIR-487B; RNO-MIR-487B	MIMAT0003180 MIMAT0003200 MIMAT0003184 MIMAT0003847	MI0003530 MI0003534 MI0003547 MI0005060		2.85
38378	hsa - human	MIR-492: HSA-MIR-492	MIMAT0002812	MI0003131
38380	hsa - human	MIR-498: HSA-MIR-498	MIMAT0002824	MI0003142
38381	hsa - human	MIR-500A*: HSA-MIR-500A*	MIMAT0002871	MI0003184
38383	hsa - human	MIR-503: HSA-MIR-503	MIMAT0002874	MI0003188
38384	hsa - human	MIR-506: HSA-MIR-506	MIMAT0002878 MIMAT0005762 MIMAT0005779 MIMAT0005770 MIMAT0005752	MI0003193 MI0006610 MI0006637 MI0006622 MI0006599
38385	hsa - human	MIR-507: HSA-MIR-507	MIMAT0002879 MIMAT0005763 MIMAT0005780 MIMAT0005771 MIMAT0005753	MI0003194 MI0006611 MI0006638 MI0006623 MI0006600
38386	hsa - human	MIR-508-3P: HSA-MIR-508-3P	MIMAT0002880	MI0003195
38387	hsa - human	MIR-511: HSA-MIR-511	MIMAT0002808	MI0003127 MI0003128
38388	hsa - human	MIR-512-3P: HSA-MIR-512-3P	MIMAT0002823	MI0003140 MI0003141
38389	hsa - human	MIR-515-5P: HSA-MIR-515-5P	MIMAT0002826	MI0003144 MI0003147
38390	hsa - human	MIR-517C: HSA-MIR-517C	MIMAT0002866	MI0003174
38391	hsa - human	MIR-518B: HSA-MIR-518B	MIMAT0002844	MI0003156
38392	hsa - human	MIR-520A-3P: HSA-MIR-520A-3P	MIMAT0002834	MI0003149
38393	hsa - human	MIR-520A-5P: HSA-MIR-520A-5P	MIMAT0002833	MI0003149
38394	hsa - human	MIR-520G: HSA-MIR-520G	MIMAT0002858	MI0003166
38395	hsa - human	MIR-521: HSA-MIR-521	MIMAT0002854	MI0003163 MI0003176
38396	hsa - human	MIR-524-5P: HSA-MIR-524-5P	MIMAT0002849	MI0003160
38397	hsa - human	MIR-525-5P: HSA-MIR-525-5P	MIMAT0002838	MI0003152
38398	hsa - human	MIR-539-5P: HSA-MIR-539; MMU-MIR-539-5P; RNO-MIR-539	MIMAT0003176 MIMAT0003169 MIMAT0003163	MI0003514 MI0003520 MI0003526
38399	hsa - human	MIR-548A-3P: HSA-MIR-548A-3P	MIMAT0003251	MI0003593 MI0003598 MI0003612
38400	hsa - human	MIR-548B-3P: HSA-MIR-548B-3P	MIMAT0003254	MI0003596
38401	hsa - human	MIR-548D-3P: HSA-MIR-548D-3P	MIMAT0003323	MI0003668 MI0003671
38402	hsa - human	MIR-549: HSA-MIR-549	MIMAT0003333	MI0003679
38403	hsa - human	MIR-551A: HSA-MIR-551A	MIMAT0003214	MI0003556
38404	hsa - human	MIR-552: HSA-MIR-552	MIMAT0003215	MI0003557
38405	hsa - human	MIR-553: HSA-MIR-553	MIMAT0003216	MI0003558
38406	hsa - human	MIR-554: HSA-MIR-554	MIMAT0003217	MI0003559
38407	hsa - human	MIR-555: HSA-MIR-555	MIMAT0003219	MI0003561
38408	hsa - human	MIR-557: HSA-MIR-557	MIMAT0003221	MI0003563
38409	hsa - human	MIR-558: HSA-MIR-558	MIMAT0003222	MI0003564
38410	hsa - human	MIR-559: HSA-MIR-559	MIMAT0003223	MI0003565
38411	hsa - human	MIR-561: HSA-MIR-561	MIMAT0003225	MI0003567
38412	hsa - human	MIR-562: HSA-MIR-562	MIMAT0003226	MI0003568
38413	hsa - human	MIR-563: HSA-MIR-563	MIMAT0003227	MI0003569
38414	hsa - human	MIR-564: HSA-MIR-564	MIMAT0003228	MI0003570
38415	hsa - human	MIR-566: HSA-MIR-566	MIMAT0003230	MI0003572
38416	hsa - human	MIR-567: HSA-MIR-567	MIMAT0003231	MI0003573
38417	hsa - human	MIR-568: HSA-MIR-568; MMU-MIR-568; RNO-MIR-568	MIMAT0003232 MIMAT0004892 MIMAT0012832	MI0003574 MI0005517 MI0012594
38418	hsa - human	MIR-569: HSA-MIR-569	MIMAT0003234	MI0003576
38419	hsa - human	MIR-571: HSA-MIR-571	MIMAT0003236	MI0003578
38420	hsa - human	MIR-572: HSA-MIR-572	MIMAT0003237	MI0003579
38421	hsa - human	MIR-573: HSA-MIR-573	MIMAT0003238	MI0003580
38422	hsa - human	MIR-575: HSA-MIR-575	MIMAT0003240	MI0003582
38423	hsa - human	MIR-577: HSA-MIR-577	MIMAT0003242	MI0003584
38424	hsa - human	MIR-578: HSA-MIR-578	MIMAT0003243	MI0003585
38425	hsa - human	MIR-580: HSA-MIR-580	MIMAT0003245	MI0003587
38426	hsa - human	MIR-581: HSA-MIR-581	MIMAT0003246	MI0003588
38427	hsa - human	MIR-583: HSA-MIR-583	MIMAT0003248	MI0003590		1.9416
38428	hsa - human	MIR-584: HSA-MIR-584	MIMAT0003249	MI0003591
38429	hsa - human	MIR-585: HSA-MIR-585	MIMAT0003250	MI0003592
38430	hsa - human	MIR-586: HSA-MIR-586	MIMAT0003252	MI0003594
38431	hsa - human	MIR-587: HSA-MIR-587	MIMAT0003253	MI0003595
38432	hsa - human	MIR-588: HSA-MIR-588	MIMAT0003255	MI0003597
38433	hsa - human	MIR-589*: HSA-MIR-589*	MIMAT0003256	MI0003599
38434	hsa - human	MIR-591: HSA-MIR-591	MIMAT0003259	MI0003603
38436	hsa - human	MIR-593*: HSA-MIR-593*	MIMAT0003261	MI0003605
38437	hsa - human	MIR-595: HSA-MIR-595	MIMAT0003263	MI0003607
38438	hsa - human	MIR-596: HSA-MIR-596	MIMAT0003264	MI0003608
38439	hsa - human	MIR-597: HSA-MIR-597	MIMAT0003265	MI0003609
38440	hsa - human	MIR-598-3P: HSA-MIR-598	MIMAT0003266	MI0003610
38441	hsa - human	MIR-600: HSA-MIR-600	MIMAT0003268	MI0003613
38442	hsa - human	MIR-601: HSA-MIR-601	MIMAT0003269	MI0003614
38443	hsa - human	MIR-602: HSA-MIR-602	MIMAT0003270	MI0003615
38444	hsa - human	MIR-603: HSA-MIR-603	MIMAT0003271	MI0003616
38445	hsa - human	MIR-604: HSA-MIR-604	MIMAT0003272	MI0003617
38446	hsa - human	MIR-605: HSA-MIR-605	MIMAT0003273	MI0003618
38447	hsa - human	MIR-606: HSA-MIR-606	MIMAT0003274	MI0003619
38448	hsa - human	MIR-607: HSA-MIR-607	MIMAT0003275	MI0003620
38449	hsa - human	MIR-608: HSA-MIR-608	MIMAT0003276	MI0003621
38450	hsa - human	MIR-609: HSA-MIR-609	MIMAT0003277	MI0003622
38451	hsa - human	MIR-610: HSA-MIR-610	MIMAT0003278	MI0003623
38452	hsa - human	MIR-611: HSA-MIR-611	MIMAT0003279	MI0003624
38453	hsa - human	MIR-612: HSA-MIR-612	MIMAT0003280	MI0003625
38454	hsa - human	MIR-613: HSA-MIR-613	MIMAT0003281	MI0003626
38455	hsa - human	MIR-614: HSA-MIR-614	MIMAT0003282	MI0003627
38456	hsa - human	MIR-616*: HSA-MIR-616*	MIMAT0003284	MI0003629
38457	hsa - human	MIR-617: HSA-MIR-617	MIMAT0003286	MI0003631
38458	hsa - human	MIR-618: HSA-MIR-618	MIMAT0003287	MI0003632
38459	hsa - human	MIR-619: HSA-MIR-619	MIMAT0003288	MI0003633
38460	hsa - human	MIR-620: HSA-MIR-620	MIMAT0003289	MI0003634
38461	hsa - human	MIR-621: HSA-MIR-621	MIMAT0003290	MI0003635
38462	hsa - human	MIR-622: HSA-MIR-622	MIMAT0003291	MI0003636
38463	hsa - human	MIR-623: HSA-MIR-623	MIMAT0003292	MI0003637
38464	hsa - human	MIR-624*: HSA-MIR-624*	MIMAT0003293	MI0003638
38465	hsa - human	MIR-626: HSA-MIR-626	MIMAT0003295	MI0003640
38466	hsa - human	MIR-627: HSA-MIR-627	MIMAT0003296	MI0003641
38467	hsa - human	MIR-629*: HSA-MIR-629*	MIMAT0003298	MI0003643
38468	hsa - human	MIR-630: HSA-MIR-630	MIMAT0003299	MI0003644
38469	hsa - human	MIR-631: HSA-MIR-631	MIMAT0003300	MI0003645
38470	hsa - human	MIR-632: HSA-MIR-632	MIMAT0003302	MI0003647
38471	hsa - human	MIR-633: HSA-MIR-633	MIMAT0003303	MI0003648
38472	hsa - human	MIR-634: HSA-MIR-634	MIMAT0003304	MI0003649
38473	hsa - human	MIR-635: HSA-MIR-635	MIMAT0003305	MI0003650
38474	hsa - human	MIR-637: HSA-MIR-637	MIMAT0003307	MI0003652
38475	hsa - human	MIR-638: HSA-MIR-638	MIMAT0003308	MI0003653	1.09446	1.75595
38476	hsa - human	MIR-639: HSA-MIR-639	MIMAT0003309	MI0003654
38477	hsa - human	MIR-640: HSA-MIR-640	MIMAT0003310	MI0003655
38478	hsa - human	MIR-641: HSA-MIR-641	MIMAT0003311	MI0003656
38479	hsa - human	MIR-642A: HSA-MIR-642A	MIMAT0003312	MI0003657
38480	hsa - human	MIR-643: HSA-MIR-643	MIMAT0003313	MI0003658
38481	hsa - human	MIR-644: HSA-MIR-644	MIMAT0003314	MI0003659
38482	hsa - human	MIR-645: HSA-MIR-645	MIMAT0003315	MI0003660
38483	hsa - human	MIR-646: HSA-MIR-646	MIMAT0003316	MI0003661
38484	hsa - human	MIR-647: HSA-MIR-647	MIMAT0003317	MI0003662
38485	hsa - human	MIR-648: HSA-MIR-648	MIMAT0003318	MI0003663
38486	hsa - human	MIR-649: HSA-MIR-649	MIMAT0003319	MI0003664
38487	hsa - human	MIR-650: HSA-MIR-650	MIMAT0003320	MI0003665
38488	hsa - human	MIR-651: HSA-MIR-651	MIMAT0003321	MI0003666
38489	hsa - human	MIR-656: HSA-MIR-656	MIMAT0003332	MI0003678
38490	hsa - human	MIR-657: HSA-MIR-657	MIMAT0003335	MI0003681
38491	hsa - human	MIR-658: HSA-MIR-658	MIMAT0003336	MI0003682
38492	hsa - human	MIR-659: HSA-MIR-659	MIMAT0003337	MI0003683
38493	hsa - human	MIR-661: HSA-MIR-661	MIMAT0003324	MI0003669
38494	hsa - human	MIR-662: HSA-MIR-662	MIMAT0003325	MI0003670
38495	hsa - human	MIR-9: HSA-MIR-9; MMU-MIR-9; RNO-MIR-9	MIMAT0000781 MIMAT0000441 MIMAT0000142 MIMAT0002279 MIMAT0002276 MIMAT0002277 MIMAT0002278 MIMAT0004087 MIMAT0002275 MIMAT000216	MI0000466 MI0000467 MI0000468 MI0000157 MI0000720 MI0000721 MI0000838 MI0000839 MI0000840 MI0002573 MI0002570 MI0002571 MI000257
38496	hsa - human	MIR-95: HSA-MIR-95	MIMAT0000094 MIMAT0002399 MIMAT0002402 MIMAT0002403 MIMAT0002398 MIMAT0002400 MIMAT0002401 MIMAT0002142	MI0000097 MI0002691 MI0002694 MI0002695 MI0002690 MI0002692 MI0002693 MI0002436
38497	hsa - human	MIR-98: HSA-MIR-98; MMU-MIR-98; RNO-MIR-98	MIMAT0000819 MIMAT0000545 MIMAT0000096 MIMAT0002408 MIMAT0003809 MIMAT0002406 MIMAT0002404 MIMAT0002409 MIMAT0002405 MIMAT000240	MI0000100 MI0000586 MI0000882 MI0002700 MI0005025 MI0002698 MI0002696 MI0002701 MI0002697 MI0002699
38498	hsa - human	MIR-99A: HSA-MIR-99A; MMU-MIR-99A; RNO-MIR-99A	MIMAT0000820 MIMAT0000097 MIMAT0000131 MIMAT0003537 MIMAT0002412 MIMAT0002414 MIMAT0002415 MIMAT0002416 MIMAT0002411 MIMAT000241	MI0000101 MI0000146 MI0000883 MI0004751 MI0002704 MI0002706 MI0002707 MI0002708 MI0002703 MI0002705 MI0001173	1.01943	1.26414
38499	hsa - human	MIR-106B: HSA-MIR-106B; MMU-MIR-106B; RNO-MIR-106B	MIMAT0000825 MIMAT0000386 MIMAT0000680 MIMAT0002761 MIMAT0002758 MIMAT0002777 MIMAT0002772 MIMAT0002780 MIMAT0002763 MIMAT000276	MI0000734 MI0000407 MI0000889 MI0003062 MI0003059 MI0003078 MI0003073 MI0003081 MI0003064 MI0003070 MI0003067 MI0003076	1.11303	1.22526
38500	hsa - human	MIR-132: HSA-MIR-132; MMU-MIR-132; RNO-MIR-132	MIMAT0000838 MIMAT0000144 MIMAT0000426 MIMAT0003812 MIMAT0004149	MI0000449 MI0000158 MI0000905 MI0005028 MI0005338
38501	hsa - human	MIR-135A: HSA-MIR-135A; MMU-MIR-135A; RNO-MIR-135A	MIMAT0000841 MIMAT0000147 MIMAT0000428 MIMAT0002249 MIMAT0002253 MIMAT0002248 MIMAT0002251 MIMAT0004108 MIMAT0002250 MIMAT000225	MI0000452 MI0000453 MI0000161 MI0000715 MI0000908 MI0002538 MI0002545 MI0002542 MI0002537 MI0002544 MI0002540 MI0005297 MI000253
38502	hsa - human	MIR-184: HSA-MIR-184; MMU-MIR-184; RNO-MIR-184	MIMAT0000861 MIMAT0000213 MIMAT0000454 MIMAT0002303 MIMAT0004119 MIMAT0002301 MIMAT0002302 MIMAT0002127 MIMAT0001158	MI0000481 MI0000226 MI0000929 MI0002604 MI0005308 MI0002602 MI0002603 MI0002421 MI0001227
38503	hsa - human	MIR-199A-5P: HSA-MIR-199A-5P; MMU-MIR-199A-5P; RNO-MIR-199A-5P	MIMAT0000872 MIMAT0000229 MIMAT0000231 MIMAT0003544 MIMAT0002527 MIMAT0002533 MIMAT0002531 MIMAT0002534 MIMAT0002528 MIMAT000253	MI0000242 MI0000281 MI0000241 MI0000713 MI0000941 MI0004758 MI0002830 MI0002836 MI0002834 MI0002837 MI0002831 MI0002833 MI000283	0.739428
38505	hsa - human	MIR-200A: HSA-MIR-200A; MMU-MIR-200A; RNO-MIR-200A	MIMAT0000874 MIMAT0000519 MIMAT0000682 MIMAT0003822 MIMAT0004158 MIMAT0001171	MI0000737 MI0000554 MI0000943 MI0005037 MI0005346 MI0001249
38507	hsa - human	MIR-205: HSA-MIR-205; MMU-MIR-205; RNO-MIR-205	MIMAT0000878 MIMAT0000238 MIMAT0000266 MIMAT0002542 MIMAT0003545 MIMAT0002541 MIMAT0002545 MIMAT0002546 MIMAT0002543 MIMAT000254	MI0000285 MI0000248 MI0000947 MI0002845 MI0004759 MI0002844 MI0002848 MI0002849 MI0002846 MI0002847 MI0002440 MI0001267
38508	hsa - human	MIR-206: HSA-MIR-206; MMU-MIR-206; RNO-MIR-206	MIMAT0000879 MIMAT0000239 MIMAT0000462 MIMAT0002319 MIMAT0004128 MIMAT0002318 MIMAT0001139	MI0000490 MI0000249 MI0000948 MI0002620 MI0005317 MI0002619 MI0001207
38517	hsa - human	MIR-296-5P: HSA-MIR-296-5P; MMU-MIR-296-5P; RNO-MIR-296*	MIMAT0000898 MIMAT0000374 MIMAT0000690	MI0000747 MI0000394 MI0000967
38519	hsa - human	MIR-299-5P: HSA-MIR-299-5P; MMU-MIR-299*; RNO-MIR-299	MIMAT0000901 MIMAT0000377 MIMAT0002890	MI0000744 MI0000399 MI0000970
38521	hsa - human	MIR-302A: HSA-MIR-302A; MMU-MIR-302A	MIMAT0000380 MIMAT0000684 MIMAT0004180	MI0000738 MI0000402 MI0005371
38523	hsa - human	MIR-31: HSA-MIR-31; MMU-MIR-31; RNO-MIR-31	MIMAT0000810 MIMAT0000538 MIMAT0000089 MIMAT0003548 MIMAT0002381 MIMAT0002379 MIMAT0002383 MIMAT0002384 MIMAT0002380 MIMAT000238	MI0000579 MI0000872 MI0000089 MI0004762 MI0002673 MI0002671 MI0002675 MI0002676 MI0002672 MI0002674	0.759245	1.39314
38524	hsa - human	MIR-326: HSA-MIR-326; MMU-MIR-326; RNO-MIR-326	MIMAT0000560 MIMAT0000559 MIMAT0000756 MIMAT0002140	MI0000808 MI0000598 MI0000599 MI0002434
38526	hsa - human	MIR-34C-5P: HSA-MIR-34C-5P; MMU-MIR-34C; RNO-MIR-34C	MIMAT0000814 MIMAT0000381 MIMAT0000686 MIMAT0003854 MIMAT0001180 MIMAT0001179	MI0000743 MI0000403 MI0000876 MI0005068 MI0001261 MI0001260
38528	hsa - human	MIR-379: HSA-MIR-379; MMU-MIR-379; RNO-MIR-379	MIMAT0000743 MIMAT0003192 MIMAT0000733	MI0000787 MI0000796 MI0003541
38531	hsa - human	MIR-433-3P: MMU-MIR-433 (MMU-MIR-433-3P); HSA-MIR-433; RNO-MIR-433	MIMAT0001628 MIMAT0001420 MIMAT0001627	MI0001723 MI0001525 MI0001724
38541	hsa - human	MIR-542-3P: HSA-MIR-542-3P; MMU-MIR-542-3P; RNO-MIR-542-3P	MIMAT0003172 MIMAT0003389 MIMAT0003179	MI0003686 MI0003522 MI0003528
38542	hsa - human	MIR-99B: HSA-MIR-99B; MMU-MIR-99B; RNO-MIR-99B	MIMAT0000821 MIMAT0000132 MIMAT0000689 MIMAT0004345 MIMAT0006018	MI0000746 MI0000147 MI0000884 MI0005469 MI0007077
38543	hsa - human	MIR-148B: HSA-MIR-148B; MMU-MIR-148B; RNO-MIR-148B-3P	MIMAT0000579 MIMAT0000580 MIMAT0000759 MIMAT0003814	MI0000811 MI0000617 MI0000616 MI0005030
38546	hsa - human	MIR-324-5P: HSA-MIR-324-5P; MMU-MIR-324-5P; RNO-MIR-324-5P	MIMAT0000553 MIMAT0000761 MIMAT0000555	MI0000813 MI0000595 MI0000594
38551	hsa - human	MIR-331-3P: HSA-MIR-331-3P; MMU-MIR-331-3P; RNO-MIR-331	MIMAT0000570 MIMAT0000571 MIMAT0000760 MIMAT0004339	MI0000812 MI0000609 MI0000608 MI0005463
38553	hsa - human	MIR-335: HSA-MIR-335; MMU-MIR-335-5P; RNO-MIR-335	MIMAT0000575 MIMAT0000766 MIMAT0000765	MI0000816 MI0000817 MI0000612
38555	hsa - human	MIR-338-3P: RNO-MIR-338; MMU-MIR-338-3P; HSA-MIR-338-3P	MIMAT0000581 MIMAT0000582 MIMAT0000763 MIMAT0004136	MI0000814 MI0000619 MI0000618 MI0005325
38562	hsa - human	MIR-374B-374C: HSA-MIR-374B; MMU-MIR-374; RNO-MIR-374; HSA-MIR-374C; MMU-MIR-374C	MIMAT0003208 MIMAT0003727 MIMAT0004955 MIMAT0018443 MIMAT0014953	MI0004125 MI0003552 MI0005566 MI0016684 MI0014108
38564	hsa - human	MIR-421-5P: HSA-MIR-421-5P; MMU-MIR-421*; RNO-MIR-421	MIMAT0001320 MIMAT0017273	MI0003685 MI0001423 MI0005496
38566	hsa - human	MIR-497: HSA-MIR-497; MMU-MIR-497; RNO-MIR-497	MIMAT0003383 MIMAT0003453 MIMAT0002820 MIMAT0004343	MI0004636 MI0003724 MI0003138 MI0005467
38567	hsa - human	MIR-499-5P: HSA-MIR-499-5P; MMU-MIR-499; RNO-MIR-499	MIMAT0003381 MIMAT0003482 MIMAT0002870 MIMAT0003536	MI0003183 MI0004676 MI0003721 MI0004750
38569	hsa - human	MIR-29B: HSA-MIR-29B; MMU-MIR-29B; RNO-MIR-29B	MIMAT0000801 MIMAT0000127 MIMAT0000100 MIMAT0002438 MIMAT0003828 MIMAT0002436 MIMAT0002437 MIMAT0002441 MIMAT0004163 MIMAT000243	MI0000105 MI0000107 MI0000143 MI0000712 MI0000862 MI0000864 MI0002730 MI0005043 MI0002728 MI0002733 MI0002729 MI0002736 MI000535	1.47171	0.909507
38570	hsa - human	MIR-190: HSA-MIR-190; MMU-MIR-190; RNO-MIR-190	MIMAT0000865 MIMAT0000220 MIMAT0000458 MIMAT0002314 MIMAT0002312 MIMAT0002315 MIMAT0002313 MIMAT0001155	MI0000486 MI0000232 MI0000933 MI0002615 MI0002613 MI0002616 MI0002614 MI0001224
38571	hsa - human	MIR-328-3P: HSA-MIR-328; MMU-MIR-328; RNO-MIR-328A	MIMAT0000564 MIMAT0000565 MIMAT0000752	MI0000804 MI0000603 MI0000602
38607	hsa - human	MIR-544: HSA-MIR-544	MIMAT0003164	MI0003515
38609	hsa - human	MIR-545: HSA-MIR-545	MIMAT0003165	MI0003516
38610	hsa - human	MIR-548C-3P: HSA-MIR-548C-3P	MIMAT0003285	MI0003630
38611	hsa - human	MIR-548C-5P: HSA-MIR-548C-5P	MIMAT0004806	MI0003630
38612	hsa - human	MIR-550A*: HSA-MIR-550A*	MIMAT0003257	MI0003600 MI0003601
38613	hsa - human	MIR-550A: HSA-MIR-550A	MIMAT0004800	MI0003600 MI0003601
38614	hsa - human	MIR-551B: HSA-MIR-551B; MMU-MIR-551B; RNO-MIR-551B	MIMAT0003233 MIMAT0003890 MIMAT0005596	MI0003575 MI0004131 MI0006343
38616	hsa - human	MIR-556-5P: HSA-MIR-556-5P	MIMAT0003220	MI0003562
38621	hsa - human	MIR-576-5P: HSA-MIR-576-5P	MIMAT0003241	MI0003583
38622	hsa - human	MIR-576-3P: HSA-MIR-576-3P	MIMAT0004796	MI0003583
38624	hsa - human	MIR-579: HSA-MIR-579	MIMAT0003244	MI0003586
38625	hsa - human	MIR-582-5P: HSA-MIR-582-5P; MMU-MIR-582-5P; RNO-MIR-582	MIMAT0003247 MIMAT0005291 MIMAT0012833	MI0003589 MI0006127 MI0012595
38626	hsa - human	MIR-590-5P: HSA-MIR-590-5P; MMU-MIR-590-5P	MIMAT0003258 MIMAT0004895	MI0003602 MI0005519
38628	hsa - human	MIR-599: HSA-MIR-599; MMU-MIR-599	MIMAT0003267 MIMAT0012772	MI0003611 MI0012529
38630	hsa - human	MIR-624: HSA-MIR-624	MIMAT0004807	MI0003638
38631	hsa - human	MIR-625: HSA-MIR-625	MIMAT0003294	MI0003639
38633	hsa - human	MIR-628-3P: HSA-MIR-628-3P	MIMAT0003297	MI0003642
38634	hsa - human	MIR-629: HSA-MIR-629	MIMAT0004810	MI0003643
38635	hsa - human	MIR-636: HSA-MIR-636	MIMAT0003306	MI0003651
38637	hsa - human	MIR-652: HSA-MIR-652; MMU-MIR-652; RNO-MIR-652	MIMAT0003711 MIMAT0003322 MIMAT0005342	MI0003667 MI0004965 MI0006169
38639	hsa - human	MIR-653: HSA-MIR-653; MMU-MIR-653	MIMAT0003328 MIMAT0004943	MI0003674 MI0005557
38640	hsa - human	MIR-654-5P: HSA-MIR-654-5P	MIMAT0003330	MI0003676
38641	hsa - human	MIR-655: HSA-MIR-655	MIMAT0003331	MI0003677
38642	hsa - human	MIR-660: HSA-MIR-660	MIMAT0003338	MI0003684
38643	hsa - human	MIR-663: HSA-MIR-663	MIMAT0003326	MI0003672	2.04912	0.98662
38644	hsa - human	MIR-7: HSA-MIR-7; MMU-MIR-7A; RNO-MIR-7A	MIMAT0000677 MIMAT0000252 MIMAT0000606 MIMAT0003843 MIMAT0002479 MIMAT0002482 MIMAT0002483 MIMAT0004086 MIMAT0002484 MIMAT000248	MI0000263 MI0000264 MI0000265 MI0000728 MI0000729 MI0000641 MI0000836 MI0005056 MI0002775 MI0002781 MI0002786 MI0002778 MI000277
38645	hsa - human	MIR-92A: HSA-MIR-92A; MMU-MIR-92A; RNO-MIR-92A	MIMAT0000816 MIMAT0000539 MIMAT0000092 MIMAT0002678 MIMAT0003808 MIMAT0002664 MIMAT0002720 MIMAT0002671 MIMAT0002706 MIMAT000280	MI0000093 MI0000094 MI0000580 MI0000719 MI0000878 MI0000879 MI0002982 MI0003101 MI0005024 MI0002970 MI0003098 MI0003018 MI000311	1.93267	1.67898
38648	hsa - human	MIR-92B: HSA-MIR-92B; MMU-MIR-92B; RNO-MIR-92B	MIMAT0003218 MIMAT0004899 MIMAT0005340	MI0003560 MI0005521 MI0006167
38652	hsa - human	KSHV-MIR-K12-12*: KSHV-MIR-K12-12*	MIMAT0003712	MI0004987
38653	hsa - human	KSHV-MIR-K12-1: KSHV-MIR-K12-1	MIMAT0002182	MI0002475
38654	hsa - human	KSHV-MIR-K12-10A: KSHV-MIR-K12-10A	MIMAT0002179	MI0002472
38655	hsa - human	KSHV-MIR-K12-10B: KSHV-MIR-K12-10B	MIMAT0002180	MI0002473
38656	hsa - human	KSHV-MIR-K12-11: KSHV-MIR-K12-11	MIMAT0002181	MI0002474
38657	hsa - human	KSHV-MIR-K12-2: KSHV-MIR-K12-2	MIMAT0002183	MI0002476
38659	hsa - human	KSHV-MIR-K12-3*: KSHV-MIR-K12-3*	MIMAT0002194	MI0002483
38660	hsa - human	KSHV-MIR-K12-3: KSHV-MIR-K12-3	MIMAT0002193	MI0002483
38661	hsa - human	KSHV-MIR-K12-4-3P: KSHV-MIR-K12-4-3P	MIMAT0002192	MI0002482
38662	hsa - human	KSHV-MIR-K12-4-5P: KSHV-MIR-K12-4-5P	MIMAT0002191	MI0002482
38663	hsa - human	KSHV-MIR-K12-5: KSHV-MIR-K12-5	MIMAT0002190	MI0002481
38664	hsa - human	KSHV-MIR-K12-6-3P: KSHV-MIR-K12-6-3P	MIMAT0002189	MI0002480
38665	hsa - human	KSHV-MIR-K12-6-5P: KSHV-MIR-K12-6-5P	MIMAT0002188	MI0002480
38666	hsa - human	KSHV-MIR-K12-7: KSHV-MIR-K12-7	MIMAT0002187	MI0002479
38667	hsa - human	KSHV-MIR-K12-8: KSHV-MIR-K12-8	MIMAT0002186	MI0002478
38668	hsa - human	KSHV-MIR-K12-9: KSHV-MIR-K12-9	MIMAT0002185	MI0002477
38679	hsa - human	LET-7D*: MMU-LET-7D*; RNO-LET-7D*; HSA-LET-7D*	MIMAT0000563 MIMAT0000384 MIMAT0004484	MI0000405 MI0000601 MI0000065
38717	hsa - human	MIR-183: HSA-MIR-183; MMU-MIR-183; RNO-MIR-183	MIMAT0000860 MIMAT0000212 MIMAT0000261 MIMAT0002787 MIMAT0002783 MIMAT0002791 MIMAT0004146 MIMAT0002793 MIMAT0002785 MIMAT000278	MI0000273 MI0000225 MI0000928 MI0003088 MI0003084 MI0003092 MI0005335 MI0003094 MI0003086 MI0003090 MI0002439 MI0001278
38719	hsa - human	MIR-186: HSA-MIR-186; MMU-MIR-186; RNO-MIR-186	MIMAT0000863 MIMAT0000215 MIMAT0000456 MIMAT0003818 MIMAT0002305 MIMAT0004122 MIMAT0002306 MIMAT0002304 MIMAT0002162	MI0000483 MI0000228 MI0000931 MI0005033 MI0002606 MI0005311 MI0002607 MI0002605 MI0002456
38723	hsa - human	MIR-200B: HSA-MIR-200B; MMU-MIR-200B; RNO-MIR-200B	MIMAT0000875 MIMAT0000233 MIMAT0000318 MIMAT0003842 MIMAT0004156	MI0000342 MI0000243 MI0000944 MI0005055 MI0005345
38727	hsa - human	MIR-204: HSA-MIR-204; MMU-MIR-204; RNO-MIR-204	MIMAT0000877 MIMAT0000265 MIMAT0000237 MIMAT0004338 MIMAT0002536 MIMAT0002539 MIMAT0004127 MIMAT0002540 MIMAT0002535 MIMAT000253	MI0000284 MI0000247 MI0000946 MI0005462 MI0002839 MI0002842 MI0005316 MI0002843 MI0002838 MI0002840 MI0002841 MI0002458 MI000127
38748	hsa - human	MIR-297A: MMU-MIR-297A; HSA-MIR-297	MIMAT0000375 MIMAT0004450	MI0000395 MI0000397 MI0005775 MI0005488 MI0005489 MI0005490 MI0005491
38756	hsa - human	MIR-302C: HSA-MIR-302C; RNO-MIR-302C; MMU-MIR-302C	MIMAT0000717 MIMAT0003376 MIMAT0004181 MIMAT0003359	MI0000773 MI0003717 MI0005372 MI0003701
38789	hsa - human	MIR-410: HSA-MIR-410; MMU-MIR-410; RNO-MIR-410	MIMAT0002171 MIMAT0001091 MIMAT0005311	MI0002465 MI0001161 MI0006143
38791	hsa - human	MIR-412: HSA-MIR-412; MMU-MIR-412-3P; RNO-MIR-412	MIMAT0003124 MIMAT0001094 MIMAT0002170	MI0002464 MI0001164 MI0003488
38793	hsa - human	MIR-431: HSA-MIR-431; MMU-MIR-431; RNO-MIR-431	MIMAT0001626 MIMAT0001625 MIMAT0001418 MIMAT0001414	MI0001721 MI0001524 MI0001722 MI0001520
38909	hsa - human	MIR-720: MMU-MIR-720; HSA-MIR-720	MIMAT0003484 MIMAT0005954	MI0004678 MI0006654	1.16752	1.05405
38923	hsa - human	EBV-MIR-BART20-5P_3: EBV-MIR-BART20-5P	MIMAT0003447 MIMAT0003719	MI0003752 MI0004993
38964	hsa - human	MIR-140-3P: HSA-MIR-140-3P; MMU-MIR-140*; RNO-MIR-140*	MIMAT0000574 MIMAT0000152 MIMAT0004597 MIMAT0003789 MIMAT0003722	MI0000165 MI0000611 MI0000456 MI0005010 MI0001229	2.16	0.955267
38966	hsa - human	MIR-151-5P: HSA-MIR-151-5P; MMU-MIR-151-5P; RNO-MIR-151	MIMAT0000613 MIMAT0004536 MIMAT0004697 MIMAT0003523	MI0000809 MI0000173 MI0000647 MI0004738	0.90041
38973	hsa - human	MIR-22*: RNO-MIR-22*; HSA-MIR-22*; MMU-MIR-22*	MIMAT0003152 MIMAT0004495 MIMAT0004629 MIMAT0003826	MI0000851 MI0000078 MI0000570 MI0005041
38982	hsa - human	MIR-29C*: HSA-MIR-29C*; MMU-MIR-29C*; RNO-MIR-29C*	MIMAT0003154 MIMAT0004632 MIMAT0004673	MI0000865 MI0000577 MI0000735
38983	hsa - human	MIR-301A: HSA-MIR-301A; MMU-MIR-301A; RNO-MIR-301A	MIMAT0000379 MIMAT0000688 MIMAT0000552	MI0000745 MI0000401 MI0000593
38985	hsa - human	MIR-323-3P: HSA-MIR-323-3P; MMU-MIR-323-3P; RNO-MIR-323	MIMAT0000550 MIMAT0000551 MIMAT0000755 MIMAT0002139	MI0000807 MI0000592 MI0000591 MI0002433
38986	hsa - human	MIR-337-3P: MMU-MIR-337-3P; RNO-MIR-337; (HSA-MIR-337-3P)	MIMAT0000577 MIMAT0000578 MIMAT0000754	MI0000615 MI0000614 MI0000806
38989	hsa - human	MIR-340-3P: RNO-MIR-340-3P; MMU-MIR-340-3P; HSA-MIR-340*	MIMAT0000585 MIMAT0000586 MIMAT0000750	MI0000802 MI0000623 MI0000622
38991	hsa - human	MIR-342-3P: HSA-MIR-342-3P; MMU-MIR-342-3P; RNO-MIR-342-3P	MIMAT0000589 MIMAT0000590 MIMAT0000753	MI0000805 MI0000627 MI0000626
38998	hsa - human	MIR-363*: RNO-MIR-363*; HSA-MIR-363*	MIMAT0003209 MIMAT0003385	MI0000764 MI0003553
39000	hsa - human	MIR-376A*: RNO-MIR-376A*; HSA-MIR-376A*; MMU-MIR-376A*	MIMAT0003197 MIMAT0003387 MIMAT0003386	MI0000784 MI0000793 MI0003545
39008	hsa - human	MIR-378: HSA-MIR-378; MMU-MIR-378; RNO-MIR-378	MIMAT0003151 MIMAT0000732 MIMAT0003379	MI0000786 MI0000795 MI0003719
39029	hsa - human	MIR-7-1*: RNO-MIR-7A-1*; HSA-MIR-7-1*; MMU-MIR-7A-1*	MIMAT0000607 MIMAT0004553 MIMAT0004670	MI0000641 MI0000263 MI0000728
39088	hsa - human	EBV-MIR-BART10: EBV-MIR-BART10	MIMAT0003420	MI0003732
39089	hsa - human	EBV-MIR-BART11-3P: EBV-MIR-BART11-3P	MIMAT0003422	MI0003733
39091	hsa - human	EBV-MIR-BART11-5P: EBV-MIR-BART11-5P	MIMAT0003421	MI0003733
39092	hsa - human	EBV-MIR-BART12: EBV-MIR-BART12	MIMAT0003423	MI0003734
39094	hsa - human	EBV-MIR-BART13: EBV-MIR-BART13	MIMAT0003424	MI0003735
39095	hsa - human	EBV-MIR-BART14-3P: EBV-MIR-BART14-3P	MIMAT0003426	MI0003736
39096	hsa - human	EBV-MIR-BART14-5P: EBV-MIR-BART14-5P	MIMAT0003425	MI0003736
39098	hsa - human	EBV-MIR-BART15: EBV-MIR-BART15	MIMAT0003713	MI0004988
39100	hsa - human	EBV-MIR-BART1-5P: EBV-MIR-BART1-5P	MIMAT0000999	MI0001067
39102	hsa - human	EBV-MIR-BART16: EBV-MIR-BART16	MIMAT0003714	MI0004989
39104	hsa - human	EBV-MIR-BART17-3P: EBV-MIR-BART17-3P	MIMAT0003716	MI0004990
39106	hsa - human	EBV-MIR-BART17-5P: EBV-MIR-BART17-5P	MIMAT0003715	MI0004990
39108	hsa - human	EBV-MIR-BART18-3P: EBV-MIR-BART18-3P	MIMAT0004835	MI0004991
39109	hsa - human	EBV-MIR-BART18-5P: EBV-MIR-BART18-5P	MIMAT0003717	MI0004991
39111	hsa - human	EBV-MIR-BART19-3P: EBV-MIR-BART19-3P	MIMAT0003718	MI0004992
39112	hsa - human	EBV-MIR-BART19-5P: EBV-MIR-BART19-5P	MIMAT0004836	MI0004992
39113	hsa - human	EBV-MIR-BART20-3P: EBV-MIR-BART20-3P	MIMAT0003720	MI0004993
39116	hsa - human	EBV-MIR-BART2-3P: EBV-MIR-BART2-3P	MIMAT0004744	MI0001068
39117	hsa - human	EBV-MIR-BART2-5P: EBV-MIR-BART2-5P	MIMAT0001000	MI0001068
39118	hsa - human	EBV-MIR-BART3-3P: EBV-MIR-BART3-3P	MIMAT0003411	MI0003725
39119	hsa - human	EBV-MIR-BART3-5P: EBV-MIR-BART3-5P	MIMAT0003410	MI0003725
39121	hsa - human	EBV-MIR-BART4: EBV-MIR-BART4	MIMAT0003412	MI0003726
39122	hsa - human	EBV-MIR-BART5: EBV-MIR-BART5	MIMAT0003413	MI0003727
39123	hsa - human	EBV-MIR-BART6-3P: EBV-MIR-BART6-3P	MIMAT0003415	MI0003728
39125	hsa - human	EBV-MIR-BART6-5P: EBV-MIR-BART6-5P	MIMAT0003414	MI0003728
39126	hsa - human	EBV-MIR-BART7: EBV-MIR-BART7	MIMAT0003416	MI0003729
39128	hsa - human	EBV-MIR-BART8-3P: EBV-MIR-BART8-3P	MIMAT0003418	MI0003730
39129	hsa - human	EBV-MIR-BART8-5P: EBV-MIR-BART8-5P	MIMAT0003417	MI0003730
39131	hsa - human	EBV-MIR-BART9: EBV-MIR-BART9	MIMAT0003419	MI0003731
39132	hsa - human	EBV-MIR-BHRF1-1: EBV-MIR-BHRF1-1	MIMAT0000995	MI0001064
39133	hsa - human	EBV-MIR-BHRF1-2: EBV-MIR-BHRF1-2	MIMAT0000997	MI0001065
39134	hsa - human	EBV-MIR-BHRF1-2*: EBV-MIR-BHRF1-2*	MIMAT0000996	MI0001065
39136	hsa - human	EBV-MIR-BHRF1-3: EBV-MIR-BHRF1-3	MIMAT0000998	MI0001066
39138	hsa - human	HCMV-MIR-UL112: HCMV-MIR-UL112	MIMAT0001577	MI0001680
39139	hsa - human	HCMV-MIR-UL148D: HCMV-MIR-UL148D	MIMAT0001578	MI0001681
39140	hsa - human	HCMV-MIR-UL22A: HCMV-MIR-UL22A	MIMAT0001574	MI0001678
39141	hsa - human	HCMV-MIR-UL22A*: HCMV-MIR-UL22A*	MIMAT0001575	MI0001678
39142	hsa - human	HCMV-MIR-UL36: HCMV-MIR-UL36	MIMAT0001576	MI0001679
39143	hsa - human	HCMV-MIR-UL70-3P: HCMV-MIR-UL70-3P	MIMAT0003343	MI0003688
39144	hsa - human	HCMV-MIR-UL70-5P: HCMV-MIR-UL70-5P	MIMAT0003342	MI0003688
39145	hsa - human	HCMV-MIR-US25-1: HCMV-MIR-US25-1	MIMAT0001581	MI0001684
39146	hsa - human	HCMV-MIR-US25-2-3P: HCMV-MIR-US25-2-3P	MIMAT0001583	MI0001685
39147	hsa - human	HCMV-MIR-US25-2-5P: HCMV-MIR-US25-2-5P	MIMAT0001582	MI0001685
39148	hsa - human	HCMV-MIR-US33-3P: HCMV-MIR-US33-3P	MIMAT0004756	MI0001686
39149	hsa - human	HCMV-MIR-US33-5P: HCMV-MIR-US33-5P	MIMAT0001584	MI0001686
39150	hsa - human	HCMV-MIR-US4: HCMV-MIR-US4	MIMAT0003341	MI0003687
39151	hsa - human	HCMV-MIR-US5-1: HCMV-MIR-US5-1	MIMAT0001579	MI0001682
39152	hsa - human	HCMV-MIR-US5-2: HCMV-MIR-US5-2	MIMAT0001580	MI0001683
39153	hsa - human	LET-7D: HSA-LET-7D; MMU-LET-7D; RNO-LET-7D	MIMAT0000562 MIMAT0000383 MIMAT0000065 MIMAT0003810 MIMAT0004172	MI0000065 MI0000405 MI0000601 MI0005026 MI0005362	1.14788	1.00557
39155	hsa - human	LET-7E: HSA-LET-7E; MMU-LET-7E; RNO-LET-7E	MIMAT0000777 MIMAT0000524 MIMAT0000066 MIMAT0004333	MI0000066 MI0000561 MI0000832 MI0005455	0.917899	1.76275
39156	hsa - human	LET-7G: HSA-LET-7G; MMU-LET-7G	MIMAT0000121 MIMAT0000414 MIMAT0003838 MIMAT0004142 MIMAT0001160	MI0000433 MI0000137 MI0005051 MI0005331 MI0001230	1.3677
39157	hsa - human	LET-7I: HSA-LET-7I; MMU-LET-7I; RNO-LET-7I	MIMAT0000779 MIMAT0000122 MIMAT0000415 MIMAT0003851 MIMAT0004143 MIMAT0002153 MIMAT0001098	MI0000434 MI0000138 MI0000835 MI0005065 MI0005332 MI0002447 MI0001168	1.06255	1.14746
39158	hsa - human	MIR-1: HSA-MIR-1; MMU-MIR-1	MIMAT0000123 MIMAT0000416 MIMAT0004085 MIMAT0002621 MIMAT0001127	MI0000437 MI0000651 MI0000139 MI0000652 MI0005269 MI0002930 MI0001247 MI0001196
39160	hsa - human	MIR-888*: HSA-MIR-888*	MIMAT0004917	MI0005537
39161	hsa - human	MIR-888: HSA-MIR-888	MIMAT0004916	MI0005537
39163	hsa - human	MIR-744: HSA-MIR-744; MMU-MIR-744; RNO-MIR-744	MIMAT0004187 MIMAT0004945	MI0004124 MI0005559
39164	hsa - human	MIR-532-3P: HSA-MIR-532-3P; MMU-MIR-532-3P; RNO-MIR-532-3P	MIMAT0004780 MIMAT0004781 MIMAT0005323	MI0003205 MI0003206 MI0006154
39165	hsa - human	MIR-615-3P: RNO-MIR-615-3P; HSA-MIR-615-3P; MMU-MIR-615-3P	MIMAT0003783 MIMAT0003283	MI0003628 MI0005004
39166	hsa - human	MIR-615-5P: HSA-MIR-615-5P; MMU-MIR-615-5P; RNO-MIR-615	MIMAT0004837 MIMAT0004804 MIMAT0012835	MI0003628 MI0005004 MI0012597
39168	hsa - human	MIR-770-3P: HSA-MIR-770-3P		MI0005118
39169	hsa - human	MIR-770-5P: HSA-MIR-770-5P	MIMAT0003948	MI0005118
39170	hsa - human	MIR-190B: HSA-MIR-190B; MMU-MIR-190B	MIMAT0004929 MIMAT0004852	MI0005545 MI0005478
39172	hsa - human	MIR-873: HSA-MIR-873; MMU-MIR-873; RNO-MIR-873	MIMAT0004953 MIMAT0004936 MIMAT0005339	MI0005564 MI0005550 MI0006166
39175	hsa - human	MIR-885-3P: HSA-MIR-885-3P	MIMAT0004948	MI0005560
39176	hsa - human	MIR-885-5P: HSA-MIR-885-5P	MIMAT0004947	MI0005560
39177	hsa - human	MIR-590-3P: HSA-MIR-590-3P; MMU-MIR-590-3P	MIMAT0004801 MIMAT0004896	MI0003602 MI0005519
39178	hsa - human	MIR-671-3P: HSA-MIR-671-3P; MMU-MIR-671-3P; RNO-MIR-671	MIMAT0005326 MIMAT0004819 MIMAT0004821	MI0003760 MI0004133 MI0006156
39180	hsa - human	MIR-570: HSA-MIR-570	MIMAT0003235	MI0003577
39181	hsa - human	MIR-708*: HSA-MIR-708*; RNO-MIR-708*; MMU-MIR-708*	MIMAT0003498 MIMAT0004927 MIMAT0005332	MI0004692 MI0005543 MI0006160
39182	hsa - human	MIR-708: HSA-MIR-708; MMU-MIR-708; RNO-MIR-708	MIMAT0004926 MIMAT0004828 MIMAT0005331	MI0004692 MI0005543 MI0006160
39184	hsa - human	MIR-887: HSA-MIR-887	MIMAT0004951	MI0005562
39185	hsa - human	MIR-874: HSA-MIR-874; MMU-MIR-874; RNO-MIR-874	MIMAT0004911 MIMAT0004853 MIMAT0005284	MI0005532 MI0005479 MI0006118
39186	hsa - human	MIR-574-3P: MMU-MIR-574-3P; HSA-MIR-574-3P	MIMAT0003239 MIMAT0004894	MI0003581 MI0005518
39187	hsa - human	MIR-574-5P: HSA-MIR-574-5P; MMU-MIR-574-5P	MIMAT0004795 MIMAT0004893	MI0003581 MI0005518
39188	hsa - human	MIR-654-3P: HSA-MIR-654-3P; MMU-MIR-654-3P	MIMAT0004814 MIMAT0004898	MI0003676 MI0005520
39191	hsa - human	MIR-875-3P: HSA-MIR-875-3P	MIMAT0004923	MI0005541
39192	hsa - human	MIR-875-5P: HSA-MIR-875-5P; MMU-MIR-875-5P; RNO-MIR-875	MIMAT0004937 MIMAT0004922 MIMAT0012842	MI0005551 MI0005541 MI0012604
39193	hsa - human	MIR-876-3P: HSA-MIR-876-3P	MIMAT0004925	MI0005542
39194	hsa - human	MIR-876-5P: HSA-MIR-876-5P	MIMAT0004924	MI0005542
39196	hsa - human	MIR-665: HSA-MIR-665	MIMAT0004952	MI0005563
39198	hsa - human	MIR-105: HSA-MIR-105	MIMAT0000102 MIMAT0002451 MIMAT0002456 MIMAT0002454 MIMAT0002457 MIMAT0002452 MIMAT0002453 MIMAT0002450 MIMAT0002455 MIMAT000211	MI0000111 MI0000112 MI0002747 MI0002752 MI0002750 MI0002753 MI0002748 MI0002749 MI0002746 MI0002751 MI0002410 MI0007612
39199	hsa - human	MIR-106A: HSA-MIR-106A	MIMAT0000103 MIMAT0002796 MIMAT0003784 MIMAT0002795 MIMAT0002798 MIMAT0002802 MIMAT0002797 MIMAT0002800 MIMAT0002799 MIMAT000280	MI0000113 MI0003099 MI0005005 MI0003096 MI0003107 MI0003120 MI0003102 MI0003112 MI0003109 MI0003115 MI0002412 MI0001210	1.0269	0.975076
39202	hsa - human	MIR-10B: HSA-MIR-10B; MMU-MIR-10B; RNO-MIR-10B	MIMAT0000783 MIMAT0000208 MIMAT0000254 MIMAT0003839 MIMAT0002491 MIMAT0002492 MIMAT0004090 MIMAT0002493 MIMAT0001148	MI0000267 MI0000221 MI0000842 MI0005052 MI0002793 MI0002794 MI0005274 MI0002795 MI0001216
39203	hsa - human	MIR-758: HSA-MIR-758; MMU-MIR-758; RNO-MIR-758	MIMAT0003879 MIMAT0003889 MIMAT0005335	MI0003757 MI0004129 MI0006163
39204	hsa - human	MIR-208B: HSA-MIR-208B; MMU-MIR-208B; RNO-MIR-208B	MIMAT0004939 MIMAT0004960 MIMAT0017845	MI0005552 MI0005570 MI0015434
39205	hsa - human	MIR-889: HSA-MIR-889	MIMAT0004921	MI0005540
39207	hsa - human	MIR-124: HSA-MIR-124; MMU-MIR-124; RNO-MIR-124	MIMAT0000828 MIMAT0000422 MIMAT0000134 MIMAT0002466 MIMAT0003811 MIMAT0002465 MIMAT0002471 MIMAT0002470 MIMAT0004102 MIMAT000246	MI0000443 MI0000444 MI0000445 MI0000150 MI0000716 MI0000717 MI0000892 MI0000893 MI0000894 MI0002762 MI0005027 MI0002761 MI000276
39208	hsa - human	MIR-125A-5P: HSA-MIR-125A-5P; MMU-MIR-125A-5P; RNO-MIR-125A-5P	MIMAT0000829 MIMAT0000135 MIMAT0000443 MIMAT0003538	MI0000469 MI0000151 MI0000895 MI0004752	1.20652
39209	hsa - human	MIR-126-3P: HSA-MIR-126; MMU-MIR-126-3P; RNO-MIR-126	MIMAT0000832 MIMAT0000138 MIMAT0000445 MIMAT0003540 MIMAT0001169	MI0000471 MI0000153 MI0000898 MI0004754 MI0001244
39210	hsa - human	MIR-128: HSA-MIR-128; MMU-MIR-128; RNO-MIR-128	MIMAT0000834 MIMAT0000140 MIMAT0000424 MIMAT0002233 MIMAT0003541 MIMAT0002229 MIMAT0004104 MIMAT0002234 MIMAT0002230 MIMAT000223	MI0000447 MI0000727 MI0000155 MI0000726 MI0000900 MI0000901 MI0002522 MI0004755 MI0002518 MI0005293 MI0002523 MI0002519 MI000252
39211	hsa - human	MIR-133A: HSA-MIR-133A; MMU-MIR-133A; RNO-MIR-133A	MIMAT0000839 MIMAT0000145 MIMAT0000427 MIMAT0002240 MIMAT0002239 MIMAT0002246 MIMAT0002247 MIMAT0004107 MIMAT0002241 MIMAT000224	MI0000450 MI0000451 MI0000159 MI0000820 MI0000906 MI0002529 MI0002528 MI0002535 MI0002536 MI0005296 MI0002530 MI0002532 MI000253
39212	hsa - human	MIR-133B: HSA-MIR-133B; MMU-MIR-133B; RNO-MIR-133B	MIMAT0003126 MIMAT0000769 MIMAT0000770 MIMAT0001138	MI0000822 MI0000821 MI0003490 MI0001206
39214	hsa - human	MIR-135B: HSA-MIR-135B; MMU-MIR-135B; RNO-MIR-135B	MIMAT0000611 MIMAT0000612 MIMAT0000758 MIMAT0004109	MI0000810 MI0000646 MI0000645 MI0005298
39216	hsa - human	MIR-138: HSA-MIR-138; MMU-MIR-138; RNO-MIR-138	MIMAT0000844 MIMAT0000150 MIMAT0000430 MIMAT0003813 MIMAT0004111 MIMAT0001122	MI0000455 MI0000476 MI0000164 MI0000722 MI0000911 MI0000912 MI0005029 MI0005300 MI0001191 MI0001228	1.36961
39217	hsa - human	MIR-139-5P: HSA-MIR-139-5P; MMU-MIR-139-5P; RNO-MIR-139-5P	MIMAT0000845 MIMAT0000656 MIMAT0000250 MIMAT0003788 MIMAT0002472 MIMAT0002473 MIMAT0002159	MI0000261 MI0000693 MI0000913 MI0005009 MI0002768 MI0002769 MI0002453
39219	hsa - human	MIR-142-5P: HSA-MIR-142-5P; MMU-MIR-142-5P; RNO-MIR-142-5P	MIMAT0000847 MIMAT0000154 MIMAT0000433 MIMAT0003790 MIMAT0001193	MI0000458 MI0000167 MI0000915 MI0005011 MI0001281
39224	hsa - human	MIR-147A: HSA-MIR-147A (HSA-MIR-147)	MIMAT0000251 MIMAT0002477 MIMAT0002478 MIMAT0002474 MIMAT0002475 MIMAT0002476	MI0000262 MI0002773 MI0002774 MI0002770 MI0002771 MI0002772
39225	hsa - human	MIR-147B: HSA-MIR-147B; MMU-MIR-147; RNO-MIR-147	MIMAT0004928 MIMAT0004857 MIMAT0005297 MIMAT0003352	MI0005544 MI0005482 MI0006130 MI0003696 MI0003697
39226	hsa - human	MIR-149: HSA-MIR-149; MMU-MIR-149; RNO-MIR-149-5P	MIMAT0000159 MIMAT0000450	MI0000478 MI0000171
39227	hsa - human	MIR-151-3P: HSA-MIR-151-3P	MIMAT0000757 MIMAT0003524	MI0000809 MI0004738
39232	hsa - human	MIR-154*: HSA-MIR-154*; MMU-MIR-154*	MIMAT0000453 MIMAT0004537	MI0000480 MI0000176
39234	hsa - human	MIR-155: HSA-MIR-155	MIMAT0000646 MIMAT0001106	MI0000681 MI0001176
39235	hsa - human	MIR-17*: HSA-MIR-17*; RNO-MIR-17-1-3P	MIMAT0000071 MIMAT0004710 MIMAT0002673 MIMAT0003816 MIMAT0002659 MIMAT0002715 MIMAT0002666 MIMAT0002701 MIMAT0002722 MIMAT000416	MI0000071 MI0000845 MI0002977 MI0005031 MI0002965 MI0003013 MI0002971 MI0003001 MI0003019 MI0005354 MI0002983 MI0002995 MI000298
39237	hsa - human	MIR-181B: HSA-MIR-181B; MMU-MIR-181B; RNO-MIR-181B	MIMAT0000859 MIMAT0000673 MIMAT0000257 MIMAT0003793 MIMAT0002630 MIMAT0002633 MIMAT0002623 MIMAT0002635 MIMAT0004155 MIMAT000263	MI0000270 MI0000683 MI0000723 MI0000823 MI0000926 MI0000927 MI0005013 MI0002938 MI0002940 MI0002932 MI0002942 MI0005344 MI000294	1.01706
39238	hsa - human	MIR-181D: HSA-MIR-181D; MMU-MIR-181D; RNO-MIR-181D	MIMAT0002821 MIMAT0004324 MIMAT0005299	MI0003139 MI0005450 MI0006132
39240	hsa - human	MIR-182*: HSA-MIR-182*; MMU-MIR-182*	MIMAT0000260 MIMAT0016995	MI0000272 MI0000224
39243	hsa - human	MIR-185: HSA-MIR-185; MMU-MIR-185; RNO-MIR-185	MIMAT0000862 MIMAT0000214 MIMAT0000455	MI0000482 MI0000227 MI0000930
39246	hsa - human	MIR-188-3P: HSA-MIR-188-3P; MMU-MIR-188-3P; RNO-MIR-188*	MIMAT0004541 MIMAT0004613 MIMAT0017297	MI0000484 MI0000230 MI0006134		1.23938
39247	hsa - human	MIR-188-5P: HSA-MIR-188-5P; MMU-MIR-188-5P; RNO-MIR-188	MIMAT0000217 MIMAT0000457 MIMAT0005301 MIMAT0002307 MIMAT0002310 MIMAT0002311 MIMAT0002308 MIMAT0002309	MI0000484 MI0000230 MI0006134 MI0002608 MI0002611 MI0002612 MI0002609 MI0002610
39248	hsa - human	MIR-24-1*: HSA-MIR-24-1*; MMU-MIR-24-1*; RNO-MIR-24-1*	MIMAT0003153 MIMAT0000218 MIMAT0000079 MIMAT0002336 MIMAT0002340 MIMAT0002342 MIMAT0002338	MI0000080 MI0000231 MI0000854 MI0002637 MI0002639 MI0002640 MI0002638
39249	hsa - human	MIR-18A*: HSA-MIR-18A*; MMU-MIR-18A*; RNO-MIR-18A*	MIMAT0002891 MIMAT0004626 MIMAT0017095	MI0000072 MI0000567 MI0000846
39251	hsa - human	MIR-18A: HSA-MIR-18A; MMU-MIR-18A; RNO-MIR-18A	MIMAT0000787 MIMAT0000528 MIMAT0000072 MIMAT0002674 MIMAT0003526 MIMAT0002660 MIMAT0002716 MIMAT0002667 MIMAT0002702 MIMAT000272	MI0000072 MI0000567 MI0000846 MI0002978 MI0004740 MI0002966 MI0003014 MI0002972 MI0003002 MI0003020 MI0005355 MI0002984 MI000299	1.03228	1.02178
39253	hsa - human	MIR-18B: HSA-MIR-18B	MIMAT0001412 MIMAT0003517 MIMAT0001141	MI0001518 MI0004732 MI0001209
39254	hsa - human	MIR-191*: HSA-MIR-191*	MIMAT0001618	MI0000465
39255	hsa - human	MIR-191: HSA-MIR-191; MMU-MIR-191; RNO-MIR-191	MIMAT0000866 MIMAT0000221 MIMAT0000440 MIMAT0003819 MIMAT0004152	MI0000465 MI0000233 MI0000934 MI0005034 MI0005341	0.96582	1.33379
39256	hsa - human	MIR-193A-3P: HSA-MIR-193A-3P; MMU-MIR-193; RNO-MIR-193	MIMAT0000868 MIMAT0000223 MIMAT0000459 MIMAT0003795 MIMAT0004123	MI0000487 MI0000235 MI0000936 MI0005014 MI0005312
39257	hsa - human	MIR-193B: HSA-MIR-193B	MIMAT0002819	MI0003137	0.901012
39260	hsa - human	MIR-196A: HSA-MIR-196A; MMU-MIR-196A; RNO-MIR-196A	MIMAT0000871 MIMAT0000518 MIMAT0000226 MIMAT0002525 MIMAT0002520 MIMAT0002524 MIMAT0002519 MIMAT0002526 MIMAT0002522 MIMAT000252	MI0000238 MI0000279 MI0000552 MI0000553 MI0000940 MI0002828 MI0002822 MI0002825 MI0002827 MI0002821 MI0002829 MI0002824 MI000282
39262	hsa - human	MIR-196B: HSA-MIR-196B; MMU-MIR-196B; RNO-MIR-196B	MIMAT0001082 MIMAT0001081 MIMAT0001080 MIMAT0004124	MI0001150 MI0001151 MI0001152 MI0005313
39264	hsa - human	MIR-198: HSA-MIR-198	MIMAT0000228 MIMAT0002605 MIMAT0002607 MIMAT0002609 MIMAT0002608	MI0000240 MI0002914 MI0002916 MI0002918 MI0002917
39265	hsa - human	MIR-199A-3P-199B-3P: HSA-MIR-199A-3P; HSA-MIR-199B-3P; MMU-MIR-199A-3P; MMU-MIR-199B; RNO-MIR-199A-3P	MIMAT0000230 MIMAT0000232 MIMAT0004738 MIMAT0004563 MIMAT0004667 MIMAT0003746 MIMAT0003721	MI0000242 MI0000281 MI0000282 MI0000241 MI0000713 MI0000714 MI0000941 MI0004758 MI0001245 MI0001220	1.35264
39266	hsa - human	MIR-891A: HSA-MIR-891A	MIMAT0004902	MI0005524
39267	hsa - human	MIR-890: HSA-MIR-890	MIMAT0004912	MI0005533
39268	hsa - human	MIR-891B: HSA-MIR-891B	MIMAT0004913	MI0005534
39269	hsa - human	MIR-877: HSA-MIR-877; MMU-MIR-877; RNO-MIR-877	MIMAT0004949 MIMAT0004861 MIMAT0005285	MI0005561 MI0005553 MI0006119
39270	hsa - human	MIR-892B: HSA-MIR-892B	MIMAT0004918	MI0005538
39271	hsa - human	MIR-200A*: HSA-MIR-200A*; MMU-MIR-200A*; RNO-MIR-200A*	MIMAT0001620 MIMAT0004619 MIMAT0017096	MI0000737 MI0000554 MI0000847
39273	hsa - human	MIR-200C: HSA-MIR-200C; MMU-MIR-200C; RNO-MIR-200C	MIMAT0000873 MIMAT0000657 MIMAT0000617 MIMAT0003823 MIMAT0002197 MIMAT0002195 MIMAT0004150 MIMAT0002199	MI0000650 MI0000694 MI0000942 MI0005038 MI0002486 MI0002484 MI0005339 MI0002488
39274	hsa - human	MIR-202-3P: HSA-MIR-202	MIMAT0002811	MI0003130
39275	hsa - human	MIR-202-5P: HSA-MIR-202*; MMU-MIR-202-5P; RNO-MIR-202	MIMAT0002810 MIMAT0004546 MIMAT0003354 MIMAT0012822	MI0003130 MI0000245 MI0003699 MI0012584
39278	hsa - human	MIR-212: HSA-MIR-212; MMU-MIR-212-3P; RNO-MIR-212	MIMAT0000883 MIMAT0000659 MIMAT0000269 MIMAT0004148	MI0000288 MI0000696 MI0000952 MI0005337
39280	hsa - human	MIR-214: HSA-MIR-214; MMU-MIR-214; RNO-MIR-214	MIMAT0000885 MIMAT0000661 MIMAT0000271 MIMAT0002551 MIMAT0003825 MIMAT0002550 MIMAT0002555 MIMAT0002557 MIMAT0004130 MIMAT000255	MI0000290 MI0000698 MI0000954 MI0002854 MI0005040 MI0002853 MI0002858 MI0002860 MI0005319 MI0002855 MI0002857 MI0002856 MI000285
39282	hsa - human	MIR-216A: HSA-MIR-216A; MMU-MIR-216A; RNO-MIR-216A	MIMAT0000886 MIMAT0000662 MIMAT0000273 MIMAT0002560 MIMAT0002558 MIMAT0004131 MIMAT0002562 MIMAT0002561 MIMAT0002130 MIMAT000113	MI0000292 MI0000699 MI0000955 MI0002863 MI0002861 MI0005320 MI0002865 MI0002864 MI0002424 MI0001200
39283	hsa - human	MIR-216B: HSA-MIR-216B; MMU-MIR-216B; RNO-MIR-216B	MIMAT0003729 MIMAT0004959	MI0004126 MI0005569
39284	hsa - human	MIR-217: HSA-MIR-217	MIMAT0000274 MIMAT0002563 MIMAT0004132 MIMAT0002564 MIMAT0002131 MIMAT0001132	MI0000293 MI0002866 MI0005321 MI0002867 MI0002425 MI0001201
39288	hsa - human	MIR-222: HSA-MIR-222; MMU-MIR-222; RNO-MIR-222	MIMAT0000891 MIMAT0000670 MIMAT0000279 MIMAT0002587 MIMAT0003530 MIMAT0004159 MIMAT0001107	MI0000299 MI0000710 MI0000962 MI0002896 MI0004744 MI0005347 MI0001177	0.857962	0.986219
39291	hsa - human	MIR-223: HSA-MIR-223; MMU-MIR-223; RNO-MIR-223	MIMAT0000892 MIMAT0000665 MIMAT0000280 MIMAT0002590 MIMAT0002588 MIMAT0004135 MIMAT0002593 MIMAT0002589 MIMAT0002591 MIMAT000259	MI0000300 MI0000703 MI0000963 MI0002899 MI0002897 MI0005324 MI0002902 MI0002898 MI0002900 MI0002901 MI0001208
39292	hsa - human	MIR-224: HSA-MIR-224; RNO-MIR-224	MIMAT0003119 MIMAT0000281 MIMAT0002596 MIMAT0002594 MIMAT0002598 MIMAT0002599 MIMAT0002595 MIMAT0002597 MIMAT0002132	MI0000301 MI0003483 MI0002905 MI0002903 MI0002907 MI0002908 MI0002904 MI0002906 MI0002426
39294	hsa - human	MIR-26A: HSA-MIR-26A; MMU-MIR-26A; RNO-MIR-26A	MIMAT0000796 MIMAT0000533 MIMAT0000082 MIMAT0003516 MIMAT0002345 MIMAT0002347 MIMAT0002349 MIMAT0002348 MIMAT0002350 MIMAT000234	MI0000083 MI0000750 MI0000573 MI0000706 MI0000857 MI0004731 MI0002642 MI0002644 MI0002646 MI0002645 MI0002647 MI0002641 MI000264	1.24713	0.753106
39296	hsa - human	MIR-28-3P: HSA-MIR-28-3P; RNO-MIR-28*	MIMAT0004502 MIMAT0004716	MI0000086 MI0000861
39297	hsa - human	MIR-296-3P: HSA-MIR-296-3P; MMU-MIR-296-3P; RNO-MIR-296	MIMAT0004679 MIMAT0004576 MIMAT0004742	MI0000747 MI0000394 MI0000967
39298	hsa - human	MIR-298: HSA-MIR-298	MIMAT0004901	MI0005523
39299	hsa - human	MIR-29A: HSA-MIR-29A; MMU-MIR-29A; RNO-MIR-29A	MIMAT0000802 MIMAT0000535 MIMAT0000086 MIMAT0002361 MIMAT0003518 MIMAT0002360 MIMAT0002367 MIMAT0002365 MIMAT0002368 MIMAT000236	MI0000087 MI0000576 MI0000863 MI0002658 MI0004733 MI0002657 MI0002664 MI0002662 MI0002665 MI0002659 MI0002661 MI0002660 MI000266	0.860481	0.908933
39300	hsa - human	MIR-29C: HSA-MIR-29C; MMU-MIR-29C; RNO-MIR-29C	MIMAT0000803 MIMAT0000536 MIMAT0000681 MIMAT0003829 MIMAT0004164 MIMAT0002166 MIMAT0001183 MIMAT0001096	MI0000735 MI0000577 MI0000865 MI0005044 MI0005353 MI0002460 MI0001265 MI0001166		1.5616
39301	hsa - human	MIR-300-3P: HSA-MIR-300	MIMAT0004903	MI0005525
39302	hsa - human	MIR-301B: HSA-MIR-301B	MIMAT0004958	MI0005568
39303	hsa - human	MIR-302A*: HSA-MIR-302A*	MIMAT0000683	MI0000738
39304	hsa - human	MIR-302B*: HSA-MIR-302B*	MIMAT0000714	MI0000772
39305	hsa - human	MIR-302C*: HSA-MIR-302C*	MIMAT0000716	MI0000773
39306	hsa - human	MIR-30A*: HSA-MIR-30A*; MMU-MIR-30A*; RNO-MIR-30A*	MIMAT0000809 MIMAT0000129 MIMAT0000088 MIMAT0002374 MIMAT0002370 MIMAT0002378 MIMAT0002372 MIMAT0002376 MIMAT0001136	MI0000088 MI0000144 MI0000870 MI0002668 MI0002666 MI0002670 MI0002667 MI0002669 MI0001204
39307	hsa - human	MIR-30E: MMU-MIR-30E; RNO-MIR-30E; HSA-MIR-30E	MIMAT0000805 MIMAT0000248 MIMAT0000692 MIMAT0003799 MIMAT0001177	MI0000749 MI0000259 MI0000867 MI0005018 MI0001256	1.00985
39308	hsa - human	MIR-30E*: HSA-MIR-30E*; MMU-MIR-30E*; RNO-MIR-30E*	MIMAT0000693 MIMAT0000249 MIMAT0004720	MI0000749 MI0000259 MI0000867
39311	hsa - human	MIR-32: HSA-MIR-32; MMU-MIR-32; RNO-MIR-32	MIMAT0000811 MIMAT0000654 MIMAT0000090 MIMAT0002387 MIMAT0002385 MIMAT0002390 MIMAT0004095 MIMAT0002391 MIMAT0002386 MIMAT000238	MI0000090 MI0000691 MI0000873 MI0002679 MI0002677 MI0002682 MI0005279 MI0002683 MI0002678 MI0002680 MI0002681 MI0002443 MI000119
39312	hsa - human	MIR-320A: HSA-MIR-320A; MMU-MIR-320; RNO-MIR-320	MIMAT0000903 MIMAT0000666 MIMAT0000510 MIMAT0003534	MI0000542 MI0000704 MI0000972 MI0004748	0.99765	1.17266
39315	hsa - human	MIR-323-5P: HSA-MIR-323-5P; MMU-MIR-323-5P; RNO-MIR-323*	MIMAT0004637 MIMAT0004638 MIMAT0004696	MI0000807 MI0000592 MI0000591
39317	hsa - human	MIR-325-3P: HSA-MIR-325-3P		MI0000824
39320	hsa - human	MIR-330-5P: HSA-MIR-330-5P; MMU-MIR-330; RNO-MIR-330-5P	MIMAT0004642 MIMAT0004641 MIMAT0004693	MI0000607 MI0000606 MI0000803
39321	hsa - human	MIR-331-5P: HSA-MIR-331-5P; MMU-MIR-331-5P; RNO-MIR-331-5P	MIMAT0004700 MIMAT0004643	MI0000812 MI0000609 MI0000608
39323	hsa - human	MIR-337-3P: HSA-MIR-337-3P; (RNO-MIR-337); (MMU-MIR-337-3P)	MIMAT0000754 MIMAT0000577 MIMAT0000578	MI0000806 MI0000614 MI0000615
39324	hsa - human	MIR-337-5P: HSA-MIR-337-5P	MIMAT0004695	MI0000806
39326	hsa - human	MIR-339-3P: HSA-MIR-339-3P	MIMAT0004702	MI0000815
39327	hsa - human	MIR-339-5P: HSA-MIR-339-5P; MMU-MIR-339-5P; RNO-MIR-339-5P	MIMAT0000583 MIMAT0000584 MIMAT0000764	MI0000815 MI0000621 MI0000620
39328	hsa - human	MIR-33A: MMU-MIR-33; RNO-MIR-33; HSA-MIR-33A	MIMAT0000812 MIMAT0000667 MIMAT0000091 MIMAT0002394 MIMAT0002392 MIMAT0002396 MIMAT0002397 MIMAT0002393 MIMAT0002395 MIMAT000110	MI0000091 MI0000707 MI0000874 MI0002686 MI0002684 MI0002688 MI0002689 MI0002685 MI0002687 MI0001170
39329	hsa - human	MIR-33B: HSA-MIR-33B	MIMAT0003301	MI0003646
39331	hsa - human	MIR-340-5P: HSA-MIR-340; MMU-MIR-340-5P; RNO-MIR-340-5P	MIMAT0004692 MIMAT0004651 MIMAT0004650	MI0000802 MI0000623 MI0000622
39334	hsa - human	MIR-345-5P: HSA-MIR-345	MIMAT0000772	MI0000825
39335	hsa - human	MIR-34A: HSA-MIR-34A; MMU-MIR-34A; RNO-MIR-34A	MIMAT0000815 MIMAT0000542 MIMAT0000255 MIMAT0002495 MIMAT0004340 MIMAT0002494 MIMAT0002501 MIMAT0002499 MIMAT0002502 MIMAT000409	MI0000268 MI0000584 MI0000877 MI0002797 MI0005464 MI0002796 MI0002803 MI0002801 MI0002804 MI0005280 MI0002798 MI0002800 MI000279		1.00742
39338	hsa - human	MIR-34B-5P: HSA-MIR-34B*	MIMAT0000685	MI0000742
39339	hsa - human	MIR-362-3P: HSA-MIR-362-3P	MIMAT0004683	MI0000762
39340	hsa - human	MIR-582-3P: HSA-MIR-582-3P	MIMAT0004797	MI0003589
39343	hsa - human	MIR-370: HSA-MIR-370; MMU-MIR-370; RNO-MIR-370	MIMAT0003122 MIMAT0001095 MIMAT0000722	MI0000778 MI0001165 MI0003486
39345	hsa - human	MIR-371-3P: HSA-MIR-371-3P	MIMAT0000723	MI0000779
39346	hsa - human	MIR-371-5P: HSA-MIR-371-5P	MIMAT0004687	MI0000779
39347	hsa - human	MIR-373*: HSA-MIR-373*	MIMAT0000725	MI0000781
39348	hsa - human	MIR-376C: HSA-MIR-376C (HSA-MIR-368)	MIMAT0000720	MI0000776
39351	hsa - human	MIR-380-5P: HSA-MIR-380*; MMU-MIR-380-5P; RNO-MIR-380	MIMAT0000744 MIMAT0000734 MIMAT0005308 MIMAT0003803	MI0000788 MI0000797 MI0006141 MI0005021
39353	hsa - human	MIR-384-3P: HSA-MIR-384 (HSA-MIR-384-3P)	MIMAT0001075	MI0001145
39354	hsa - human	MIR-384-5P: HSA-MIR-384-5P		MI0001145
39356	hsa - human	MIR-409-3P: HSA-MIR-409-3P; RNO-MIR-409-3P; MMU-MIR-409-3P	MIMAT0001090 MIMAT0001639 MIMAT0003205	MI0001735 MI0001160 MI0003550
39358	hsa - human	MIR-409-5P: HSA-MIR-409-5P; MMU-MIR-409-5P; RNO-MIR-409-5P	MIMAT0001638 MIMAT0003204 MIMAT0004746	MI0001735 MI0001160 MI0003550
39361	hsa - human	MIR-422A: HSA-MIR-422A	MIMAT0001339	MI0001444
39364	hsa - human	MIR-423-3P: HSA-MIR-423-3P; MMU-MIR-423-3P; RNO-MIR-423	MIMAT0003454 MIMAT0001340 MIMAT0005313 MIMAT0003831	MI0001445 MI0004637 MI0006145 MI0005046	1.11032
39365	hsa - human	MIR-423-5P: HSA-MIR-423-5P; MMU-MIR-423-5P; RNO-MIR-423*	MIMAT0004748 MIMAT0004825 MIMAT0017305	MI0004637 MI0001445 MI0006145
39366	hsa - human	MIR-432*: HSA-MIR-432*	MIMAT0002815	MI0003133
39368	hsa - human	MIR-450A-5P: HSA-MIR-450A; MMU-MIR-450A; RNO-MIR-450A-2	MIMAT0001546 MIMAT0001545 MIMAT0003834 MIMAT0001548	MI0001652 MI0003187 MI0001653 MI0003537 MI0005048 MI0001655
39369	hsa - human	MIR-450B-5P: HSA-MIR-450B-5P	MIMAT0004909	MI0005531
39370	hsa - human	MIR-451: HSA-MIR-451; MMU-MIR-451; RNO-MIR-451	MIMAT0001633 MIMAT0001632 MIMAT0001631 MIMAT0003775	MI0001729 MI0001730 MI0001731 MI0004995
39373	hsa - human	MIR-452: HSA-MIR-452; MMU-MIR-452-5P	MIMAT0001637 MIMAT0001635	MI0001733 MI0001734
39375	hsa - human	MIR-323B-5P: HSA-MIR-323B-5P	MIMAT0001630	MI0014206
39377	hsa - human	MIR-455-3P: HSA-MIR-455-3P	MIMAT0004784 MIMAT0003836	MI0003513 MI0005049	1.08188
39378	hsa - human	MIR-802: MMU-MIR-802; HSA-MIR-802; RNO-MIR-802	MIMAT0004188 MIMAT0004185 MIMAT0012840	MI0003906 MI0004249 MI0012602
39379	hsa - human	MIR-892A: HSA-MIR-892A	MIMAT0004907	MI0005528
39380	hsa - human	MIR-483-3P: HSA-MIR-483-3P	MIMAT0002173	MI0002467
39382	hsa - human	MIR-483-5P: HSA-MIR-483-5P	MIMAT0004761	MI0002467
39383	hsa - human	MIR-488*: HSA-MIR-488*	MIMAT0002804	MI0003123
39384	hsa - human	MIR-488: HSA-MIR-488	MIMAT0004763	MI0003123
39385	hsa - human	MIR-489: HSA-MIR-489	MIMAT0002805	MI0003124
39387	hsa - human	MIR-490-3P: HSA-MIR-490-3P; MMU-MIR-490; RNO-MIR-490	MIMAT0003780 MIMAT0002806 MIMAT0003366 MIMAT0012823	MI0003125 MI0005002 MI0003709 MI0012585
39388	hsa - human	MIR-490-5P: HSA-MIR-490-5P; MMU-MIR-490-5P; RNO-MIR-490-5P	MIMAT0004764	MI0003125 MI0005002
39389	hsa - human	MIR-491-5P: HSA-MIR-491-5P; MMU-MIR-491	MIMAT0003486 MIMAT0002807	MI0003126 MI0004680
39390	hsa - human	MIR-491-3P: HSA-MIR-491-3P; MMU-MIR-491-3P	MIMAT0004765	MI0003126 MI0004680
39392	hsa - human	MIR-493: RNO-MIR-493; HSA-MIR-493	MIMAT0003191 MIMAT0003161	MI0003132 MI0003540
39393	hsa - human	MIR-493*: HSA-MIR-493*; MMU-MIR-493*	MIMAT0002813 MIMAT0017276	MI0003132 MI0005514	1.64
39394	hsa - human	MIR-494: HSA-MIR-494; MMU-MIR-494; RNO-MIR-494	MIMAT0003193 MIMAT0003182 MIMAT0002816	MI0003134 MI0003532 MI0003542
39396	hsa - human	MIR-495: HSA-MIR-495; MMU-MIR-495; RNO-MIR-495	MIMAT0003456 MIMAT0002817 MIMAT0005320	MI0003135 MI0004639 MI0006152
39400	hsa - human	MIR-501-3P: HSA-MIR-501-3P	MIMAT0004774	MI0003185
39401	hsa - human	MIR-502-5P: HSA-MIR-502-5P	MIMAT0002873	MI0003186
39402	hsa - human	MIR-502-3P: HSA-MIR-502-3P	MIMAT0004775	MI0003186
39404	hsa - human	MIR-504: HSA-MIR-504; MMU-MIR-504	MIMAT0002875 MIMAT0004889	MI0003189 MI0005515
39406	hsa - human	MIR-505: HSA-MIR-505; RNO-MIR-505	MIMAT0003380 MIMAT0002876	MI0003190 MI0003720
39407	hsa - human	MIR-508-5P: HSA-MIR-508-5P	MIMAT0004778	MI0003195
39408	hsa - human	MIR-509-3P: HSA-MIR-509-3P	MIMAT0002881 MIMAT0005755	MI0003196 MI0005717 MI0005530 MI0006602
39409	hsa - human	MIR-509-5P: HSA-MIR-509-5P	MIMAT0004779	MI0005530 MI0003196
39410	hsa - human	MIR-509-3-5P: HSA-MIR-509-3-5P	MIMAT0004975	MI0005717
39412	hsa - human	MIR-510: HSA-MIR-510	MIMAT0002882	MI0003197
39414	hsa - human	MIR-512-5P: HSA-MIR-512-5P	MIMAT0002822	MI0003140 MI0003141
39415	hsa - human	MIR-513A-5P: HSA-MIR-513A-5P	MIMAT0002877 MIMAT0005768 MIMAT0005784 MIMAT0005776 MIMAT0005760	MI0003191 MI0003192 MI0006618 MI0006619 MI0006620 MI0006642 MI0006645 MI0006629 MI0006631 MI0006632 MI0006607
39416	hsa - human	MIR-513A-3P: HSA-MIR-513A-3P	MIMAT0004777	MI0003191 MI0003192
39419	hsa - human	MIR-514: HSA-MIR-514	MIMAT0002883 MIMAT0005769 MIMAT0005787 MIMAT0005778 MIMAT0005761	MI0003198 MI0003199 MI0003200 MI0006621 MI0006647 MI0006633 MI0006634 MI0006635 MI0006636 MI0006609 MI0007784
39421	hsa - human	MIR-515-3P: HSA-MIR-515-3P	MIMAT0002827	MI0003144 MI0003147
39422	hsa - human	MIR-516A-3P-MIR-516*: HSA-MIR-516A-3P; HSA-MIR-516B*	MIMAT0002860 MIMAT0006778	MI0003167 MI0003172 MI0003180 MI0003181
39423	hsa - human	MIR-516B: HSA-MIR-516B	MIMAT0002859	MI0003167 MI0003172
39424	hsa - human	MIR-516A-5P: HSA-MIR-516A-5P	MIMAT0004770	MI0003180 MI0003181
39426	hsa - human	MIR-517*: HSA-MIR-517*	MIMAT0002851	MI0003161 MI0003165 MI0003174
39427	hsa - human	MIR-517A-MIR-517B_1: HSA-MIR-517A; HSA-MIR-517B	MIMAT0002852 MIMAT0002857	MI0003161 MI0003165
39433	hsa - human	MIR-518A-3P: HSA-MIR-518A-3P	MIMAT0002863	MI0003170 MI0003173
39435	hsa - human	MIR-518C*: HSA-MIR-518C*	MIMAT0002847	MI0003159
39436	hsa - human	MIR-518C: HSA-MIR-518C	MIMAT0002848	MI0003159
39438	hsa - human	MIR-518D-5P-520C-5P-526A: HSA-MIR-518D-5P; HSA-MIR-520C-5P; HSA-MIR-526A	MIMAT0002845 MIMAT0005455 MIMAT0005456	MI0003158 MI0003171 MI0003157 MI0003168
39439	hsa - human	MIR-518D-3P: HSA-MIR-518D-3P	MIMAT0002864	MI0003171
39440	hsa - human	MIR-518E: HSA-MIR-518E	MIMAT0002861	MI0003169
39441	hsa - human	MIR-518E*-519A*-1-519B-5P-519C-5P-522*-523*-526C: HSA-MIR-518E*; HSA-MIR-519A*; HSA-MIR-519B-5P; HSA-MIR-519C-5P; HSA-MIR-522*;	MIMAT0002831 MIMAT0005454 MIMAT0005449 MIMAT0005450 MIMAT0005451 MIMAT0005452	MI0003178 MI0003177 MI0003169 MI0003153 MI0003151 MI0003148
39444	hsa - human	MIR-518F*: HSA-MIR-518F*	MIMAT0002841	MI0003154
39445	hsa - human	MIR-518F: HSA-MIR-518F	MIMAT0002842	MI0003154
39446	hsa - human	MIR-519A: HSA-MIR-519A	MIMAT0002869	MI0003178 MI0003182
39448	hsa - human	MIR-519B-3P: HSA-MIR-519B-3P	MIMAT0002837	MI0003151
39450	hsa - human	MIR-519C-3P: HSA-MIR-519C-3P	MIMAT0002832	MI0003148
39451	hsa - human	MIR-519D: HSA-MIR-519D	MIMAT0002853	MI0003162
39454	hsa - human	MIR-519E*: HSA-MIR-519E*	MIMAT0002828	MI0003145
39455	hsa - human	MIR-519E: HSA-MIR-519E	MIMAT0002829	MI0003145
39456	hsa - human	MIR-520C-3P-520F-520B_4: HSA-MIR-520C-3P; HSA-MIR-520F; HSA-MIR-520B	MIMAT0002843 MIMAT0002830 MIMAT0002846	MI0003155 MI0003146 MI0003158
39459	hsa - human	MIR-520D-5P: HSA-MIR-520D-5P	MIMAT0002855	MI0003164
39460	hsa - human	MIR-520D-3P: HSA-MIR-520D-3P	MIMAT0002856	MI0003164
39464	hsa - human	MIR-520E: HSA-MIR-520E	MIMAT0002825	MI0003143
39467	hsa - human	MIR-520H: HSA-MIR-520H	MIMAT0002867	MI0003175
39468	hsa - human	MIR-522: HSA-MIR-522	MIMAT0002868	MI0003177
39471	hsa - human	MIR-523: HSA-MIR-523	MIMAT0002840	MI0003153
39472	hsa - human	MIR-524-3P: HSA-MIR-524-3P	MIMAT0002850	MI0003160
39474	hsa - human	MIR-525-3P: HSA-MIR-525-3P	MIMAT0002839	MI0003152
39476	hsa - human	MIR-526B: HSA-MIR-526B	MIMAT0002835	MI0003150
39477	hsa - human	MIR-526B*: HSA-MIR-526B*	MIMAT0002836	MI0003150
39479	hsa - human	MIR-519C-5P: HSA-MIR-519C-5P	MIMAT0002831	MI0003148 MI0003151 MI0003153 MI0003169 MI0003177 MI0003178
39480	hsa - human	MIR-518A-5P-527_2: HSA-MIR-518A-5P; HSA-MIR-527	MIMAT0002862 MIMAT0005457	MI0003170 MI0003173 MI0003179
39481	hsa - human	MIR-532-5P: HSA-MIR-532-5P; MMU-MIR-532-5P	MIMAT0002889 MIMAT0002888 MIMAT0003848	MI0003205 MI0003206 MI0005061
39482	hsa - human	MIR-541-5P: HSA-MIR-541*	MIMAT0004919	MI0005539
39484	hsa - human	MIR-542-5P: HSA-MIR-542-5P; MMU-MIR-542-5P; RNO-MIR-542-5P	MIMAT0003178 MIMAT0003171 MIMAT0003340	MI0003522 MI0003528 MI0003686
39485	hsa - human	MIR-543-3P: HSA-MIR-543; MMU-MIR-543; RNO-MIR-543*	MIMAT0003175 MIMAT0003168 MIMAT0004954	MI0003519 MI0003525 MI0005565
39793	hsa - human	MIR-501-5P: HSA-MIR-501-5P; RNO-MIR-501	MIMAT0002872 MIMAT0003116	MI0003185 MI0003480
39859	hsa - human	EBV-MIR-BART1-3P: EBV-MIR-BART1-3P	MIMAT0003435 MIMAT0003390	MI0001067 MI0003742
39864	hsa - human	MIR-592: HSA-MIR-592; MMU-MIR-592; RNO-MIR-592	MIMAT0003260 MIMAT0003730 MIMAT0012834	MI0003604 MI0004127 MI0012596
39865	hsa - human	MIR-671-5P: HSA-MIR-671-5P; MMU-MIR-671-5P; RNO-MIR-671-5P	MIMAT0003880 MIMAT0003731	MI0003760 MI0004133 MI0006156
39866	hsa - human	MIR-668: HSA-MIR-668; MMU-MIR-668; RNO-MIR-668	MIMAT0003881 MIMAT0003732 MIMAT0012839	MI0003761 MI0004134 MI0012601
39870	hsa - human	MIR-496_2: HSA-MIR-496; MMU-MIR-496; RNO-MIR-496	MIMAT0002818 MIMAT0003738 MIMAT0012860	MI0003136 MI0004589 MI0012622
39877	hsa - human	MIR-761: MMU-MIR-761; HSA-MIR-761; RNO-MIR-761	MIMAT0003893 MIMAT0010364 MIMAT0012853	MI0004306 MI0003941 MI0012615
39880	hsa - human	MIR-759: MMU-MIR-759; HSA-MIR-759; RNO-MIR-759	MIMAT0003897 MIMAT0010497 MIMAT0012856	MI0004554 MI0004065 MI0012618
39881	hsa - human	MIR-760-3P: HSA-MIR-760; MMU-MIR-760-3P; RNO-MIR-760-3P	MIMAT0003898 MIMAT0004957 MIMAT0005337	MI0004605 MI0005567 MI0006164
39887	hsa - human	MIR-767-5P: HSA-MIR-767-5P; MMU-MIR-767	MIMAT0003882 MIMAT0012773	MI0003763 MI0012530
39888	hsa - human	MIR-767-3P: HSA-MIR-767-3P	MIMAT0003883	MI0003763
39889	hsa - human	MIR-454*: HSA-MIR-454*	MIMAT0003884	MI0003820
39890	hsa - human	MIR-454_2: HSA-MIR-454	MIMAT0003885	MI0003820
39891	hsa - human	MIR-769-5P: HSA-MIR-769-5P	MIMAT0003886	MI0003834
39892	hsa - human	MIR-769-3P: HSA-MIR-769-3P	MIMAT0003887	MI0003834
39893	hsa - human	MIR-766: HSA-MIR-766	MIMAT0003888	MI0003836
39894	hsa - human	MIR-765: HSA-MIR-765	MIMAT0003945	MI0005116
39898	hsa - human	MIR-500A-500B: HSA-MIR-500A; HSA-MIR-500B	MIMAT0004773 MIMAT0016925	MI0003184 MI0015903
39901	hsa - human	MIR-143: HSA-MIR-143; MMU-MIR-143; RNO-MIR-143	MIMAT0000435 MIMAT0000247 MIMAT0000849 MIMAT0002258 MIMAT0002260 MIMAT0004113 MIMAT0002261 MIMAT0002257 MIMAT0002259	MI0000459 MI0000257 MI0000916 MI0002550 MI0002552 MI0005302 MI0002553 MI0002549 MI0002551
39903	hsa - human	MIR-675: HSA-MIR-675	MIMAT0004284	MI0005416
39904	hsa - human	SV40-MIR-S1-5P: SV40-MIR-S1-5P	MIMAT0003344	MI0003689
39905	hsa - human	SV40-MIR-S1-3P: SV40-MIR-S1-3P	MIMAT0003345	MI0003689
39912	hsa - human	HIV1-MIR-H1: HIV1-MIR-H1	MIMAT0004480	MI0006106
39913	hsa - human	HIV1-MIR-N367: HIV1-MIR-N367	MIMAT0004478	MI0006104
39914	hsa - human	MIR-193A-5P: HSA-MIR-193A-5P	MIMAT0003794 MIMAT0004614	MI0005014 MI0000487
39933	hsa - human	MIR-548A-5P: HSA-MIR-548A-5P	MIMAT0004803	MI0003612
39934	hsa - human	MIR-548B-5P: HSA-MIR-548B-5P	MIMAT0004798	MI0003596
39935	hsa - human	MIR-548D-5P: HSA-MIR-548D-5P	MIMAT0004812	MI0003671 MI0003668
39937	hsa - human	MIR-148A*: HSA-MIR-148A*; MMU-MIR-148A*	MIMAT0004617 MIMAT0004549	MI0000550 MI0000253
39938	hsa - human	MIR-944: HSA-MIR-944	MIMAT0004987	MI0005769
39939	hsa - human	MIR-338-5P: HSA-MIR-338-5P; MMU-MIR-338-5P; RNO-MIR-338*	MIMAT0004647 MIMAT0004646 MIMAT0004701	MI0000619 MI0000618 MI0000814
39940	hsa - human	MIR-499-3P: HSA-MIR-499-3P; MMU-MIR-499*	MIMAT0004772 MIMAT0017254	MI0003183 MI0004676
39942	hsa - human	MIR-181C*: HSA-MIR-181C*; MMU-MIR-181C*; RNO-MIR-181C*	MIMAT0004559 MIMAT0017068 MIMAT0017137	MI0000271 MI0000724 MI0000924
39943	hsa - human	EBV-MIR-BART13*: EBV-MIR-BART13*	MIMAT0004818	MI0003735
39944	hsa - human	MIR-122*: HSA-MIR-122*; MMU-MIR-122*	MIMAT0004590 MIMAT0017005	MI0000442 MI0000256
39945	hsa - human	MIR-129*: HSA-MIR-129*; RNO-MIR-129-1*	MIMAT0004548 MIMAT0017120	MI0000252 MI0000902
39946	hsa - human	MIR-940: HSA-MIR-940	MIMAT0004983	MI0005762
39947	hsa - human	MIR-148B*: HSA-MIR-148B*; MMU-MIR-148B*	MIMAT0004699 MIMAT0017036	MI0000811 MI0000617
39951	hsa - human	MIR-34C-3P: HSA-MIR-34C-3P	MIMAT0004677	MI0000743
39953	hsa - human	MIR-96*: HSA-MIR-96*; RNO-MIR-96*	MIMAT0004510 MIMAT0017110	MI0000098 MI0000881
39956	hsa - human	MIR-10B*: HSA-MIR-10B*; MMU-MIR-10B*; RNO-MIR-10B*	MIMAT0004556 MIMAT0004538 MIMAT0017092	MI0000267 MI0000221 MI0000842
39957	hsa - human	MIR-125A-3P: HSA-MIR-125A-3P; MMU-MIR-125A-3P; RNO-MIR-125A-3P	MIMAT0004528 MIMAT0004729 MIMAT0004602	MI0000151 MI0000895 MI0000469	1.07571
39958	hsa - human	MIR-936: HSA-MIR-936	MIMAT0004979	MI0005758
39959	hsa - human	MIR-181A-2*: HSA-MIR-181A-2*	MIMAT0004558	MI0000269
39960	hsa - human	KSHV-MIR-K12-9*: KSHV-MIR-K12-9*	MIMAT0002184	MI0002477
39962	hsa - human	MIR-132*: HSA-MIR-132*; MMU-MIR-132*	MIMAT0004594 MIMAT0016984	MI0000449 MI0000158
39963	hsa - human	MIR-221*: HSA-MIR-221*; MMU-MIR-221*; RNO-MIR-221*	MIMAT0004568 MIMAT0017060 MIMAT0017163	MI0000298 MI0000709 MI0000961
39964	hsa - human	MIR-105*: HSA-MIR-105*	MIMAT0004516	MI0000112 MI0000111
39965	hsa - human	MIR-125B-1*: HSA-MIR-125B-1*; MMU-MIR-125B-1-3P; RNO-MIR-125B-3P	MIMAT0004669 MIMAT0004730 MIMAT0004592	MI0000725 MI0000896 MI0000446
39970	hsa - human	MIR-130B*: MMU-MIR-130B*; HSA-MIR-130B*	MIMAT0004583 MIMAT0004680	MI0000408 MI0000748
39971	hsa - human	MIR-29A*: HSA-MIR-29A*; MMU-MIR-29A*; RNO-MIR-29A*	MIMAT0004631 MIMAT0004718 MIMAT0004503	MI0000576 MI0000863 MI0000087
39974	hsa - human	MIR-20A*: HSA-MIR-20A*	MIMAT0004493	MI0000076
39975	hsa - human	MIR-93*: HSA-MIR-93*; MMU-MIR-93*; RNO-MIR-93*	MIMAT0004636 MIMAT0004509 MIMAT0017109	MI0000581 MI0000095 MI0000880
39976	hsa - human	LET-7G*: MMU-LET-7G*; HSA-LET-7G*	MIMAT0004519 MIMAT0004584	MI0000137 MI0000433
39977	hsa - human	MIR-20B*: HSA-MIR-20B*	MIMAT0004752	MI0001519
39978	hsa - human	MIR-367*: HSA-MIR-367*	MIMAT0004686	MI0000775
39980	hsa - human	MIR-302D*: HSA-MIR-302D*; MMU-MIR-302D*	MIMAT0004685 MIMAT0017225	MI0000774 MI0003718
39981	hsa - human	MIR-219-2-3P: HSA-MIR-219-2-3P; RNO-MIR-219-2-3P	MIMAT0005446 MIMAT0004675	MI0000960 MI0000740
39982	hsa - human	MIR-27B*: HSA-MIR-27B*; MMU-MIR-27B*; RNO-MIR-27B*	MIMAT0004522 MIMAT0004588 MIMAT0017101	MI0000142 MI0000440 MI0000859
39983	hsa - human	MIR-377*: HSA-MIR-377*	MIMAT0004689	MI0000785
39984	hsa - human	MIR-924: HSA-MIR-924	MIMAT0004974	MI0005716
39985	hsa - human	MIR-219-1-3P: HSA-MIR-219-1-3P	MIMAT0004567	MI0000296
39988	hsa - human	MIR-25*: HSA-MIR-25*; MMU-MIR-25*	MIMAT0004498 MIMAT0017049	MI0000082 MI0000689
39989	hsa - human	MIR-92B*: HSA-MIR-92B*; RNO-MIR-92B*	MIMAT0004792 MIMAT0017319	MI0003560 MI0006167
39990	hsa - human	MIR-149*: HSA-MIR-149*	MIMAT0004609	MI0000478
39991	hsa - human	MIR-27A*: HSA-MIR-27A*; MMU-MIR-27A*; RNO-MIR-27A*	MIMAT0004633 MIMAT0004715 MIMAT0004501	MI0000578 MI0000860 MI0000085
39992	hsa - human	MIR-185*: HSA-MIR-185*; MMU-MIR-185*	MIMAT0004611 MIMAT0016996	MI0000482 MI0000227
39994	hsa - human	MIR-342-5P: MMU-MIR-342-5P; RNO-MIR-342-5P; HSA-MIR-342-5P	MIMAT0004652 MIMAT0004653 MIMAT0004694	MI0000626 MI0000627 MI0000805
39996	hsa - human	MIR-92A-1*: HSA-MIR-92A-1*	MIMAT0004507	MI0000093
39997	hsa - human	MIR-616: HSA-MIR-616	MIMAT0004805	MI0003629
39999	hsa - human	MIR-19B-1*: HSA-MIR-19B-1*; RNO-MIR-19B-1*	MIMAT0004491 MIMAT0017096	MI0000074 MI0000847
40000	hsa - human	MIR-19B-2*: HSA-MIR-19B-2*	MIMAT0004492	MI0000075
40001	hsa - human	MIR-19A*: HSA-MIR-19A*; MMU-MIR-19A*	MIMAT0004490 MIMAT0004660	MI0000073 MI0000688
40004	hsa - human	MIR-556-3P: HSA-MIR-556-3P	MIMAT0004793	MI0003562
40006	hsa - human	MIR-937: HSA-MIR-937	MIMAT0004980	MI0005759
40007	hsa - human	MIR-628-5P: HSA-MIR-628-5P	MIMAT0004809	MI0003642
40008	hsa - human	MIR-218-1*: HSA-MIR-218-1*; RNO-MIR-218-1*	MIMAT0004565 MIMAT0017162	MI0000294 MI0000958
40009	hsa - human	MIR-135B*: HSA-MIR-135B*	MIMAT0004698	MI0000810
40012	hsa - human	MIR-322*-MIR-424*: HSA-MIR-424* (HSA-MIR-322*)	MIMAT0004749	MI0001446
40013	hsa - human	MIR-497*: HSA-MIR-497*; MMU-MIR-497*; RNO-MIR-497*	MIMAT0004768 MIMAT0017247 MIMAT0017230	MI0003138 MI0004636 MI0003724
40014	hsa - human	MIR-10A*: HSA-MIR-10A*; MMU-MIR-10A*; RNO-MIR-10A-3P	MIMAT0004659 MIMAT0004709 MIMAT0004555	MI0000685 MI0000841 MI0000266
40015	hsa - human	MIR-7-2*: HSA-MIR-7-2*	MIMAT0004554	MI0000264
40016	hsa - human	MIR-21*: HSA-MIR-21*	MIMAT0004494	MI0000077	1.65698
40018	hsa - human	MIR-99A*: HSA-MIR-99A*	MIMAT0004511	MI0000101
40019	hsa - human	MIR-99B*: HSA-MIR-99B*; MMU-MIR-99B*; RNO-MIR-99B*	MIMAT0004525 MIMAT0004725 MIMAT0004678	MI0000147 MI0000884 MI0000746
40021	hsa - human	MIR-100*: HSA-MIR-100*	MIMAT0004512	MI0000102
40022	hsa - human	MIR-34B-3P: HSA-MIR-34B; MMU-MIR-34B-3P	MIMAT0004676 MIMAT0004581	MI0000742 MI0000404
40023	hsa - human	MIR-34A*: HSA-MIR-34A*; MMU-MIR-34A*; RNO-MIR-34A*	MIMAT0004557 MIMAT0017022 MIMAT0017106	MI0000268 MI0000584 MI0000877
40024	hsa - human	MIR-33*: HSA-MIR-33A*; MMU-MIR-33*; RNO-MIR-33*	MIMAT0004666 MIMAT0004506 MIMAT0017104	MI0000707 MI0000091 MI0000874
40025	hsa - human	MIR-32*: HSA-MIR-32*; MMU-MIR-32*; RNO-MIR-32*	MIMAT0004505 MIMAT0017050 MIMAT0017103	MI0000090 MI0000691 MI0000873
40026	hsa - human	MIR-941: HSA-MIR-941	MIMAT0004984	MI0005764 MI0005765 MI0005766 MI0005763
40030	hsa - human	MIR-15A*: HSA-MIR-15A*	MIMAT0004488	MI0000069
40031	hsa - human	MIR-431*: HSA-MIR-431*; MMU-MIR-431*	MIMAT0004753 MIMAT0004757	MI0001524 MI0001721
40032	hsa - human	MIR-33B*: HSA-MIR-33B*	MIMAT0004811	MI0003646
40033	hsa - human	MIR-101*: HSA-MIR-101*	MIMAT0004513	MI0000103
40035	hsa - human	MIR-136*: HSA-MIR-136*; RNO-MIR-136*; MMU-MIR-136*	MIMAT0004733 MIMAT0004606 MIMAT0004532	MI0000909 MI0000475 MI0000162
40036	hsa - human	MIR-200B*: HSA-MIR-200B*; MMU-MIR-200B*	MIMAT0004545 MIMAT0004571	MI0000243 MI0000342
40037	hsa - human	MIR-141*: HSA-MIR-141*	MIMAT0004598	MI0000457
40039	hsa - human	MIR-218-2*: HSA-MIR-218-2*; MMU-MIR-218-2*; RNO-MIR-218-2*	MIMAT0005444 MIMAT0004740 MIMAT0004566	MI0000701 MI0000957 MI0000295
40040	hsa - human	MIR-16-2*: HSA-MIR-16-2*	MIMAT0004518	MI0000115
40041	hsa - human	MIR-195*: HSA-MIR-195*; RNO-MIR-195*	MIMAT0004615 MIMAT0017149	MI0000489 MI0000939
40042	hsa - human	MIR-16-1*: HSA-MIR-16-1*	MIMAT0004489	MI0000070
40044	hsa - human	MIR-194*: HSA-MIR-194*; RNO-MIR-194*	MIMAT0004671 MIMAT0017148	MI0000732 MI0000938
40045	hsa - human	MIR-935: HSA-MIR-935; RNO-MIR-935	MIMAT0004978 MIMAT0012845	MI0005757 MI0012607
40049	hsa - human	MIR-106B*: HSA-MIR-106B*; MMU-MIR-106B*; RNO-MIR-106B*	MIMAT0004582 MIMAT0004727 MIMAT0004672	MI0000407 MI0000889 MI0000734
40051	hsa - human	MIR-26A-2*: HSA-MIR-26A-2*	MIMAT0004681	MI0000750
40052	hsa - human	MIR-26A-1*: HSA-MIR-26A-1*; RNO-MIR-26A*	MIMAT0004499 MIMAT0017100	MI0000083 MI0000857
40053	hsa - human	MIR-146A*: HSA-MIR-146A*	MIMAT0004608	MI0000477
40055	hsa - human	EBV-MIR-BART7*: EBV-MIR-BART7*	MIMAT0004815	MI0003729
40056	hsa - human	MIR-26B*: HSA-MIR-26B*; MMU-MIR-26B*; RNO-MIR-26B*	MIMAT0004630 MIMAT0004714 MIMAT0004500	MI0000575 MI0000858 MI0000084
40057	hsa - human	MIR-15B*: HSA-MIR-15B*; MMU-MIR-15B*	MIMAT0004521 MIMAT0004586	MI0000140 MI0000438
40062	hsa - human	MIR-196A*: HSA-MIR-196A*; MMU-MIR-196A-2*; RNO-MIR-196A*	MIMAT0004562 MIMAT0004618 MIMAT0004737	MI0000279 MI0000553 MI0000940
40064	hsa - human	MIR-193B*: HSA-MIR-193B*	MIMAT0004767	MI0003137
40065	hsa - human	MIR-200C*: HSA-MIR-200C*; MMU-MIR-200C*; RNO-MIR-200C*	MIMAT0004663 MIMAT0004657 MIMAT0017150	MI0000694 MI0000650 MI0000942
40066	hsa - human	MIR-223*: HSA-MIR-223*; MMU-MIR-223*; RNO-MIR-223*	MIMAT0004570 MIMAT0017056 MIMAT0017165	MI0000300 MI0000703 MI0000963
40067	hsa - human	MIR-124*: HSA-MIR-124*; MMU-MIR-124*; RNO-MIR-124*	MIMAT0004591 MIMAT0004527 MIMAT0004728	MI0000444 MI0000445 MI0000716 MI0000717 MI0000150 MI0000893 MI0000894 MI0000892 MI0000443
40068	hsa - human	MIR-921: HSA-MIR-921	MIMAT0004971	MI0005713
40069	hsa - human	LET-7B*: HSA-LET-7B*; MMU-LET-7B*; RNO-LET-7B*	MIMAT0004621 MIMAT0004705 MIMAT0004482	MI0000558 MI0000829 MI0000063
40070	hsa - human	LET-7A*-LET-7C-2*: MMU-LET-7A-1*; MMU-LET-7C-2*; HSA-LET-7A*	MIMAT0005439 MIMAT0004620 MIMAT0004481	MI0000560 MI0000556 MI0000062 MI0000060
40071	hsa - human	LET-7F-1*: MMU-LET-7F-1*; HSA-LET-7F-1*; RNO-LET-7F-1*	MIMAT0004623 MIMAT0004486 MIMAT0017089	MI0000562 MI0000067 MI0000833
40072	hsa - human	LET-7F-2*: HSA-LET-7F-2*; MMU-LET-7F-2*; RNO-LET-7F-2*	MIMAT0004487 MIMAT0017017 MIMAT0017090	MI0000068 MI0000563 MI0000834
40073	hsa - human	LET-7E*: HSA-LET-7E*; RNO-LET-7E*	MIMAT0004706 MIMAT0004485	MI0000832 MI0000066
40075	hsa - human	MIR-222*: HSA-MIR-222*; MMU-MIR-222*; RNO-MIR-222*	MIMAT0004569 MIMAT0017061 MIMAT0017164	MI0000299 MI0000710 MI0000962
40076	hsa - human	MIR-452*: HSA-MIR-452*	MIMAT0001636	MI0001733
40077	hsa - human	MIR-155*: HSA-MIR-155*	MIMAT0004658	MI0000681
40079	hsa - human	MIR-127*: HSA-MIR-127-5P; MMU-MIR-127*; RNO-MIR-127*	MIMAT0004530 MIMAT0004604 MIMAT0017117	MI0000154 MI0000472 MI0000899
40080	hsa - human	MIR-943: HSA-MIR-943	MIMAT0004986	MI0005768
40081	hsa - human	MIR-106A*: HSA-MIR-106A*	MIMAT0004517	MI0000113
40082	hsa - human	MIR-192*: HSA-MIR-192*	MIMAT0004543	MI0000234
40083	hsa - human	LET-7I*: HSA-LET-7I*; MMU-LET-7I*; RNO-LET-7I*	MIMAT0004520 MIMAT0004707 MIMAT0004585	MI0000138 MI0000835 MI0000434
40084	hsa - human	MIR-30C-2*: HSA-MIR-30C-2*; MMU-MIR-30C-2*; RNO-MIR-30C-2*	MIMAT0005438 MIMAT0005442 MIMAT0004550	MI0000548 MI0000871 MI0000254
40085	hsa - human	MIR-30C-1*: HSA-MIR-30C-1*; MMU-MIR-30C-1*; RNO-MIR-30C-1*	MIMAT0004616 MIMAT0004719 MIMAT0004674	MI0000547 MI0000866 MI0000736
40086	hsa - human	MIR-30B*: HSA-MIR-30B*	MIMAT0004589	MI0000441
40088	hsa - human	MIR-150*: HSA-MIR-150*; RNO-MIR-150*	MIMAT0004610 MIMAT0017133	MI0000479 MI0000920
40090	hsa - human	MIR-29B-2*: HSA-MIR-29B-2*; RNO-MIR-29B-2*; MMU-MIR-29B-2*	MIMAT0004717 MIMAT0004515 MIMAT0017063	MI0000862 MI0000107 MI0000712
40093	hsa - human	MIR-744*: HSA-MIR-744*; MMU-MIR-744*	MIMAT0004820 MIMAT0004946	MI0004124 MI0005559
40094	hsa - human	MIR-374B*-374C*: HSA-MIR-374B*; MMU-MIR-374C*	MIMAT0004956 MIMAT0014954	MI0005566 MI0014108
40095	hsa - human	MIR-374A*: HSA-MIR-374A*	MIMAT0004688	MI0000782
40096	hsa - human	MIR-30D*: HSA-MIR-30D*; RNO-MIR-30D*	MIMAT0004722 MIMAT0004551	MI0000869 MI0000255
40097	hsa - human	MIR-551B*: HSA-MIR-551B*	MIMAT0004794	MI0003575
40100	hsa - human	MIR-922: HSA-MIR-922	MIMAT0004972	MI0005714
40101	hsa - human	EBV-MIR-BART10*: EBV-MIR-BART10*	MIMAT0004817	MI0003732
40102	hsa - human	MIR-186*: HSA-MIR-186*; RNO-MIR-186*	MIMAT0004612 MIMAT0017143	MI0000483 MI0000931
40106	hsa - human	MIR-138-1*: HSA-MIR-138-1*	MIMAT0004607	MI0000476
40107	hsa - human	MIR-138-2*: HSA-MIR-138-2*; MMU-MIR-138-2*; RNO-MIR-138-2*	MIMAT0004596 MIMAT0016987 MIMAT0017127	MI0000455 MI0000164 MI0000911	1.25371	1.13044
40111	hsa - human	MIR-29B-1*: HSA-MIR-29B-1*; MMU-MIR-29B-1*	MIMAT0004514 MIMAT0004523	MI0000105 MI0000143
40113	hsa - human	MIR-139-3P: HSA-MIR-139-3P; MMU-MIR-139-3P; RNO-MIR-139-3P	MIMAT0004552 MIMAT0004662 MIMAT0004735	MI0000261 MI0000693 MI0000913
40114	hsa - human	MIR-144*: HSA-MIR-144*; MMU-MIR-144*; RNO-MIR-144*	MIMAT0004600 MIMAT0016988 MIMAT0017130	MI0000460 MI0000168 MI0000917
40115	hsa - human	MIR-145*: HSA-MIR-145*; MMU-MIR-145*; RNO-MIR-145*	MIMAT0004601 MIMAT0004534 MIMAT0017131	MI0000461 MI0000169 MI0000918
40117	hsa - human	MIR-187*: HSA-MIR-187*; MMU-MIR-187*; RNO-MIR-187*	MIMAT0004561 MIMAT0016997 MIMAT0017144	MI0000274 MI0000229 MI0000932
40118	hsa - human	MIR-505*: HSA-MIR-505*; MMU-MIR-505-5P; RNO-MIR-505*	MIMAT0004776 MIMAT0017259 MIMAT0017226	MI0003190 MI0004706 MI0003720
40119	hsa - human	MIR-920: HSA-MIR-920	MIMAT0004970	MI0005712
40120	hsa - human	MIR-23A*: HSA-MIR-23A*; RNO-MIR-23A*	MIMAT0004712 MIMAT0004496	MI0000852 MI0000079
40121	hsa - human	MIR-92A-2*: HSA-MIR-92A-2*	MIMAT0004508	MI0000094
40122	hsa - human	MIR-143*: HSA-MIR-143*; MMU-MIR-143*; RNO-MIR-143*	MIMAT0004599 MIMAT0017006 MIMAT0017129	MI0000459 MI0000257 MI0000916
40124	hsa - human	MIR-183*: HSA-MIR-183*; MMU-MIR-183*; RNO-MIR-183*	MIMAT0004539 MIMAT0004560 MIMAT0017141	MI0000225 MI0000273 MI0000928
40127	hsa - human	EBV-MIR-BART9*: EBV-MIR-BART9*	MIMAT0004816	MI0003731
40128	hsa - human	LET-7C*: HSA-LET-7C*	MIMAT0004483	MI0000064
40132	hsa - human	MIR-135A*: HSA-MIR-135A*; MMU-MIR-135A-1*	MIMAT0004531 MIMAT0004595	MI0000161 MI0000452
40133	hsa - human	MIR-411*: HSA-MIR-411*; MMU-MIR-411*; RNO-MIR-411*	MIMAT0001093 MIMAT0004813 MIMAT0017304	MI0001163 MI0003675 MI0006144
40134	hsa - human	MIR-379*: HSA-MIR-379*; RNO-MIR-379*	MIMAT0004690 MIMAT0004791	MI0000787 MI0003541
40135	hsa - human	MIR-125B-2*: HSA-MIR-125B-2*	MIMAT0004603	MI0000470
40136	hsa - human	MIR-545*: HSA-MIR-545*	MIMAT0004785	MI0003516
40139	hsa - human	MIR-361-3P: HSA-MIR-361-3P; MMU-MIR-361*	MIMAT0004682 MIMAT0017075	MI0000760 MI0000761
40140	hsa - human	HCMV-MIR-US25-1*: HCMV-MIR-US25-1*	MIMAT0004755	MI0001684
40143	hsa - human	MIR-942: HSA-MIR-942	MIMAT0004985	MI0005767
40145	hsa - human	MIR-589: HSA-MIR-589	MIMAT0004799	MI0003599
40146	hsa - human	MIR-18B*: HSA-MIR-18B*; MMU-MIR-18B*	MIMAT0004751 MIMAT0017270	MI0001518 MI0005483
40147	hsa - human	MIR-146B-3P: HSA-MIR-146B-3P	MIMAT0004766	MI0003129
40148	hsa - human	MIR-938: HSA-MIR-938	MIMAT0004981	MI0005760
40149	hsa - human	MIR-24-2*: HSA-MIR-24-2*	MIMAT0004497	MI0000081
40150	hsa - human	MIR-214*: HSA-MIR-214*; MMU-MIR-214*	MIMAT0004664 MIMAT0004564	MI0000698 MI0000290
40152	hsa - human	MIR-31*: MMU-MIR-31*; HSA-MIR-31*	MIMAT0004634 MIMAT0004504	MI0000579 MI0000089	1.30926
40154	hsa - human	HSV1-MIR-H1: HSV1-MIR-H1	MIMAT0003744	MI0004730
40157	hsa - human	MIR-939: HSA-MIR-939	MIMAT0004982	MI0005761
40160	hsa - human	MIR-23B*: HSA-MIR-23B*; MMU-MIR-23B*; RNO-MIR-23B*	MIMAT0004587 MIMAT0016980 MIMAT0017099	MI0000439 MI0000141 MI0000853
40161	hsa - human	MIR-541-3P: HSA-MIR-541	MIMAT0004920	MI0005539
40163	hsa - human	MIR-877*: MMU-MIR-877*; HSA-MIR-877*	MIMAT0004862 MIMAT0004950	MI0005553 MI0005561
40164	hsa - human	MIR-934: HSA-MIR-934	MIMAT0004977	MI0005756
40165	hsa - human	MIR-593: HSA-MIR-593	MIMAT0004802	MI0003605
40166	hsa - human	MIR-933: HSA-MIR-933	MIMAT0004976	MI0005755
40167	hsa - human	MIR-130A*: HSA-MIR-130A*; RNO-MIR-130A*	MIMAT0004593 MIMAT0017121	MI0000448 MI0000903
40169	hsa - human	MIR-450B-3P: HSA-MIR-450B-3P	MIMAT0004910	MI0005531
40171	hsa - human	HCMV-MIR-UL36*: HCMV-MIR-UL36*	MIMAT0004754	MI0001679
40172	hsa - human	MIR-335*: HSA-MIR-335*; MMU-MIR-335-3P	MIMAT0004704 MIMAT0004703	MI0000817 MI0000816
40194	hsa - human	MIR-486-3P: HSA-MIR-486-3P; MMU-MIR-3107*	MIMAT0004762 MIMAT0014944	MI0002470 MI0014103
40195	hsa - human	MIR-625*: HSA-MIR-625*	MIMAT0004808	MI0003639
40196	hsa - human	MIR-182_2: HSA-MIR-182 (ALTERNATIVE MATURE SEQUENCE)		MI0000272
40200	hsa - human	MIR-328-5P: MMU-MIR-328*; HSA-MIR-328-5P; RNO-MIR-328A*	MIMAT0017030 MIMAT0017029	MI0000804 MI0000603 MI0000602
40214	hsa - human	MIR-1224-3P: HSA-MIR-1224-3P	MIMAT0005569 MIMAT0005570 MIMAT0005459	MI0006309 MI0006310 MI0003764
40215	hsa - human	MIR-1224-5P: HSA-MIR-1224-5P	MIMAT0005570 MIMAT0005458	MI0006310 MI0003764
40216	hsa - human	MIR-1225-3P: HSA-MIR-1225-3P	MIMAT0005573	MI0006311
40217	hsa - human	MIR-1225-5P: HSA-MIR-1225-5P	MIMAT0005572	MI0006311
40218	hsa - human	MIR-1226: HSA-MIR-1226	MIMAT0005578 MIMAT0005579 MIMAT0005577	MI0006314 MI0006315 MI0006313
40219	hsa - human	MIR-1226*: HSA-MIR-1226*	MIMAT0005576	MI0006313
40220	hsa - human	MIR-1227: HSA-MIR-1227	MIMAT0005580	MI0006316
40221	hsa - human	MIR-1228: HSA-MIR-1228	MIMAT0005583	MI0006318
40222	hsa - human	MIR-1228*: HSA-MIR-1228*	MIMAT0005582	MI0006318
40223	hsa - human	MIR-1229: HSA-MIR-1229	MIMAT0005584	MI0006319
40224	hsa - human	MIR-1231: HSA-MIR-1231	MIMAT0005586	MI0006321
40225	hsa - human	MIR-1233: HSA-MIR-1233	MIMAT0005588	MI0006323
40226	hsa - human	MIR-1234: HSA-MIR-1234	MIMAT0005589	MI0006324
40227	hsa - human	MIR-1236: HSA-MIR-1236	MIMAT0005591	MI0006326
40228	hsa - human	MIR-1237: HSA-MIR-1237	MIMAT0005592	MI0006327
40229	hsa - human	MIR-1238: HSA-MIR-1238	MIMAT0005593	MI0006328
40230	hsa - human	MIR-513B: HSA-MIR-513B	MIMAT0005785 MIMAT0005759 MIMAT0005767 MIMAT0005788	MI0006643 MI0006606 MI0006608 MI0006616 MI0006617 MI0006648
40231	hsa - human	MIR-513C: HSA-MIR-513C	MIMAT0005789	MI0006649
40285	hsa - human	HIV1-MIR-TAR-3P: HIV1-MIR-TAR-3P	MIMAT0006017	MI0007073	1.99	1.68934
40286	hsa - human	HIV1-MIR-TAR-5P: HIV1-MIR-TAR-5P	MIMAT0006016	MI0007073
40287	hsa - human	MIR-1178: HSA-MIR-1178	MIMAT0005823	MI0006271
40288	hsa - human	MIR-1179: HSA-MIR-1179	MIMAT0005824	MI0006272
40289	hsa - human	MIR-1180: HSA-MIR-1180	MIMAT0005825	MI0006273
40290	hsa - human	MIR-1181: HSA-MIR-1181	MIMAT0005826	MI0006274
40291	hsa - human	MIR-1182: HSA-MIR-1182	MIMAT0005827	MI0006275
40292	hsa - human	MIR-1183: HSA-MIR-1183	MIMAT0005828	MI0006276
40293	hsa - human	MIR-1184: HSA-MIR-1184	MIMAT0005829	MI0006277
40294	hsa - human	MIR-1185: HSA-MIR-1185	MIMAT0005798	MI0003844 MI0003821
40305	hsa - human	MIR-1197: HSA-MIR-1197; MMU-MIR-1197	MIMAT0005858 MIMAT0005955	MI0006656 MI0006305
40308	hsa - human	MIR-1200: HSA-MIR-1200	MIMAT0005863	MI0006332
40310	hsa - human	MIR-1202: HSA-MIR-1202	MIMAT0005865	MI0006334
40311	hsa - human	MIR-1203: HSA-MIR-1203	MIMAT0005866	MI0006335
40312	hsa - human	MIR-1204: HSA-MIR-1204	MIMAT0005868	MI0006337
40313	hsa - human	MIR-1205: HSA-MIR-1205	MIMAT0005869	MI0006338
40314	hsa - human	MIR-1206: HSA-MIR-1206	MIMAT0005870	MI0006339
40315	hsa - human	MIR-1207-3P: HSA-MIR-1207-3P	MIMAT0005872	MI0006340
40316	hsa - human	MIR-1207-5P: HSA-MIR-1207-5P	MIMAT0005871	MI0006340
40317	hsa - human	MIR-1208: HSA-MIR-1208	MIMAT0005873	MI0006341
40318	hsa - human	MIR-1243: HSA-MIR-1243	MIMAT0005894	MI0006373
40319	hsa - human	MIR-1244: HSA-MIR-1244	MIMAT0005896	MI0006379
40320	hsa - human	MIR-1245: HSA-MIR-1245	MIMAT0005897	MI0006380
40321	hsa - human	MIR-1246: HSA-MIR-1246	MIMAT0005898	MI0006381		2.83
40322	hsa - human	MIR-1247: HSA-MIR-1247	MIMAT0005899	MI0006382
40323	hsa - human	MIR-1248: HSA-MIR-1248	MIMAT0005900	MI0006383
40324	hsa - human	MIR-1249: HSA-MIR-1249	MIMAT0005901	MI0006384
40325	hsa - human	MIR-1250: HSA-MIR-1250	MIMAT0005902	MI0006385
40326	hsa - human	MIR-1251: HSA-MIR-1251	MIMAT0005903	MI0006386
40327	hsa - human	MIR-1252: HSA-MIR-1252	MIMAT0005944	MI0006434
40328	hsa - human	MIR-1253: HSA-MIR-1253	MIMAT0005904	MI0006387
40329	hsa - human	MIR-1254: HSA-MIR-1254	MIMAT0005905	MI0006388
40330	hsa - human	MIR-1255A: HSA-MIR-1255A	MIMAT0005906	MI0006389
40331	hsa - human	MIR-1255B: HSA-MIR-1255B	MIMAT0005945	MI0006435 MI0006436
40332	hsa - human	MIR-1256: HSA-MIR-1256	MIMAT0005907	MI0006390
40333	hsa - human	MIR-1257: HSA-MIR-1257	MIMAT0005908	MI0006391
40334	hsa - human	MIR-1258: HSA-MIR-1258	MIMAT0005909	MI0006392
40336	hsa - human	MIR-1260: HSA-MIR-1260	MIMAT0005911	MI0006394	1.84134	2.08348
40337	hsa - human	MIR-1261: HSA-MIR-1261	MIMAT0005913	MI0006396
40338	hsa - human	MIR-1262: HSA-MIR-1262	MIMAT0005914	MI0006397
40339	hsa - human	MIR-1263: HSA-MIR-1263	MIMAT0005915	MI0006398
40340	hsa - human	MIR-1264: HSA-MIR-1264	MIMAT0005791	MI0003758
40341	hsa - human	MIR-1265: HSA-MIR-1265	MIMAT0005918	MI0006401
40342	hsa - human	MIR-1266: HSA-MIR-1266	MIMAT0005920	MI0006403
40343	hsa - human	MIR-1267: HSA-MIR-1267	MIMAT0005921	MI0006404
40344	hsa - human	MIR-1268: HSA-MIR-1268	MIMAT0005922	MI0006405
40345	hsa - human	MIR-1269: HSA-MIR-1269	MIMAT0005923	MI0006406
40346	hsa - human	MIR-1270: HSA-MIR-1270	MIMAT0005924	MI0006407
40347	hsa - human	MIR-1271: HSA-MIR-1271	MIMAT0005796	MI0003814
40348	hsa - human	MIR-1272: HSA-MIR-1272	MIMAT0005925	MI0006408
40349	hsa - human	MIR-1273: HSA-MIR-1273	MIMAT0005926	MI0006409
40350	hsa - human	MIR-1274A: HSA-MIR-1274A; MMU-MIR-1274A	MIMAT0005927 MIMAT0009445	MI0006410 MI0009969	1.84026	1.56969
40351	hsa - human	MIR-1274B: HSA-MIR-1274B	MIMAT0005938	MI0006427	1.49118	1.27008
40352	hsa - human	MIR-1275: HSA-MIR-1275	MIMAT0005929	MI0006415
40353	hsa - human	MIR-1276: HSA-MIR-1276	MIMAT0005930	MI0006416
40354	hsa - human	MIR-1277: HSA-MIR-1277	MIMAT0005933	MI0006419
40355	hsa - human	MIR-1278: HSA-MIR-1278	MIMAT0005936	MI0006425
40356	hsa - human	MIR-1279: HSA-MIR-1279	MIMAT0005937	MI0006426
40357	hsa - human	MIR-1280: HSA-MIR-1280	MIMAT0005946	MI0006437	1.18893	0.890584
40358	hsa - human	MIR-1281: HSA-MIR-1281	MIMAT0005939	MI0006428
40359	hsa - human	MIR-1282: HSA-MIR-1282	MIMAT0005940	MI0006429
40360	hsa - human	MIR-1283: HSA-MIR-1283	MIMAT0005799	MI0003832 MI0006430
40361	hsa - human	MIR-1284: HSA-MIR-1284	MIMAT0005941	MI0006431
40362	hsa - human	MIR-1285: HSA-MIR-1285	MIMAT0005876	MI0006346 MI0006347
40363	hsa - human	MIR-1286: HSA-MIR-1286	MIMAT0005877	MI0006348
40364	hsa - human	MIR-1287: HSA-MIR-1287	MIMAT0005878	MI0006349
40365	hsa - human	MIR-1288: HSA-MIR-1288	MIMAT0005942	MI0006432
40366	hsa - human	MIR-1289: HSA-MIR-1289	MIMAT0005879	MI0006350 MI0006351
40367	hsa - human	MIR-1290: HSA-MIR-1290	MIMAT0005880	MI0006352
40368	hsa - human	MIR-1291: HSA-MIR-1291	MIMAT0005881	MI0006353
40369	hsa - human	MIR-1292: HSA-MIR-1292	MIMAT0005943	MI0006433
40370	hsa - human	MIR-1293: HSA-MIR-1293	MIMAT0005883	MI0006355
40371	hsa - human	MIR-1294: HSA-MIR-1294	MIMAT0005884	MI0006356
40372	hsa - human	MIR-1295: HSA-MIR-1295	MIMAT0005885	MI0006357
40373	hsa - human	MIR-1296: HSA-MIR-1296	MIMAT0005794	MI0003780
40374	hsa - human	MIR-1297: HSA-MIR-1297	MIMAT0005886	MI0006358
40375	hsa - human	MIR-1298: HSA-MIR-1298	MIMAT0005800	MI0003938
40376	hsa - human	MIR-1299: HSA-MIR-1299	MIMAT0005887	MI0006359
40379	hsa - human	MIR-1301: HSA-MIR-1301	MIMAT0005797	MI0003815
40380	hsa - human	MIR-1302: HSA-MIR-1302	MIMAT0005890	MI0006362 MI0006363 MI0006364 MI0006365 MI0006366 MI0006367 MI0006368 MI0006369
40381	hsa - human	MIR-1303: HSA-MIR-1303	MIMAT0005891	MI0006370
40382	hsa - human	MIR-1304: HSA-MIR-1304	MIMAT0005892	MI0006371
40383	hsa - human	MIR-1305: HSA-MIR-1305	MIMAT0005893	MI0006372
40384	hsa - human	MIR-1306-3P: HSA-MIR-1306; MMU-MIR-1306	MIMAT0005950 MIMAT0009411	MI0006443 MI0009935
40385	hsa - human	MIR-1307: HSA-MIR-1307	MIMAT0005951	MI0006444
40387	hsa - human	MIR-1321: HSA-MIR-1321	MIMAT0005952	MI0006652
40388	hsa - human	MIR-1322: HSA-MIR-1322	MIMAT0005953	MI0006653
40389	hsa - human	MIR-1323: HSA-MIR-1323	MIMAT0005795	MI0003786
40390	hsa - human	MIR-1324: HSA-MIR-1324	MIMAT0005956	MI0006657
40391	hsa - human	MIR-1825: HSA-MIR-1825	MIMAT0006765	MI0008193
40393	hsa - human	MIR-1827: HSA-MIR-1827	MIMAT0006767	MI0008195
40394	hsa - human	MIR-302E: HSA-MIR-302E	MIMAT0005931	MI0006417
40395	hsa - human	MIR-302F: HSA-MIR-302F	MIMAT0005932	MI0006418
40396	hsa - human	MIR-320B: HSA-MIR-320B	MIMAT0005792	MI0003776 MI0003839
40397	hsa - human	MIR-320C: HSA-MIR-320C	MIMAT0005793	MI0003778 MI0008191	1.86311
40398	hsa - human	MIR-320D: HSA-MIR-320D	MIMAT0006764	MI0008190 MI0008192	1.24795
40404	hsa - human	MIR-548E: HSA-MIR-548E	MIMAT0005874	MI0006344
40405	hsa - human	MIR-548F-MIR-548G: HSA-MIR-548F; HSA-MIR-548G	MIMAT0005895 MIMAT0005912	MI0006374 MI0006375 MI0006376 MI0006377 MI0006378 MI0006395
40406	hsa - human	MIR-548H: HSA-MIR-548H	MIMAT0005928	MI0006411 MI0006412 MI0006413 MI0006414
40407	hsa - human	MIR-548I: HSA-MIR-548I	MIMAT0005935	MI0006421 MI0006422 MI0006423 MI0006424
40408	hsa - human	MIR-548J: HSA-MIR-548J	MIMAT0005875	MI0006345
40409	hsa - human	MIR-548K: HSA-MIR-548K	MIMAT0005882	MI0006354
40410	hsa - human	MIR-548L: HSA-MIR-548L	MIMAT0005889	MI0006361	1.04445	1.68358
40411	hsa - human	MIR-548M: HSA-MIR-548M	MIMAT0005917	MI0006400
40412	hsa - human	MIR-548N: HSA-MIR-548N	MIMAT0005916	MI0006399
40413	hsa - human	MIR-548O: HSA-MIR-548O	MIMAT0005919	MI0006402
40414	hsa - human	MIR-548P: HSA-MIR-548P	MIMAT0005934	MI0006420
40415	hsa - human	MIR-663B: HSA-MIR-663B	MIMAT0005867	MI0006336
40416	hsa - human	MIR-664-3P: HSA-MIR-664	MIMAT0005949	MI0006442
40417	hsa - human	MIR-664-5P: HSA-MIR-664*	MIMAT0005948	MI0006442
40427	hsa - human	MIR-103-AS: HSA-MIR-103-AS	MIMAT0007402	MI0007261 MI0007262
40428	hsa - human	MIR-1468: HSA-MIR-1468	MIMAT0006789	MI0003782
40429	hsa - human	MIR-1469: HSA-MIR-1469	MIMAT0007347	MI0007074		1.2342
40430	hsa - human	MIR-1470: HSA-MIR-1470	MIMAT0007348	MI0007075
40431	hsa - human	MIR-1471: HSA-MIR-1471	MIMAT0007349	MI0007076
40432	hsa - human	MIR-1537: HSA-MIR-1537	MIMAT0007399	MI0007258
40433	hsa - human	MIR-1538: HSA-MIR-1538	MIMAT0007400	MI0007259
40434	hsa - human	MIR-1539: HSA-MIR-1539	MIMAT0007401	MI0007260
40435	hsa - human	MIR-1908: HSA-MIR-1908	MIMAT0007881	MI0008329
40436	hsa - human	MIR-1909*: HSA-MIR-1909*	MIMAT0007882	MI0008330
40437	hsa - human	MIR-1909: HSA-MIR-1909	MIMAT0007883	MI0008330
40438	hsa - human	MIR-1910: HSA-MIR-1910	MIMAT0007884	MI0008331
40439	hsa - human	MIR-1911: HSA-MIR-1911	MIMAT0007885	MI0008332
40440	hsa - human	MIR-1911*: HSA-MIR-1911*	MIMAT0007886	MI0008332
40441	hsa - human	MIR-1912: HSA-MIR-1912	MIMAT0007887	MI0008333
40442	hsa - human	MIR-1913: HSA-MIR-1913	MIMAT0007888	MI0008334
40443	hsa - human	MIR-1914: HSA-MIR-1914	MIMAT0007889	MI0008335
40444	hsa - human	MIR-1914*: HSA-MIR-1914*	MIMAT0007890	MI0008335
40445	hsa - human	MIR-1915*: HSA-MIR-1915*	MIMAT0007891	MI0008336
40446	hsa - human	MIR-1915: HSA-MIR-1915	MIMAT0007892	MI0008336
40447	hsa - human	MIR-675*: HSA-MIR-675*	MIMAT0006790	MI0005416
40466	hsa - human	HSV1-MIR-H2*: HSV1-MIR-H2*	MIMAT0008398	MI0008937
40467	hsa - human	HSV1-MIR-H2: HSV1-MIR-H2	MIMAT0008399	MI0008937
40468	hsa - human	HSV1-MIR-H3: HSV1-MIR-H3	MIMAT0008400	MI0008938
40469	hsa - human	HSV1-MIR-H4: HSV1-MIR-H4	MIMAT0008401	MI0008939
40470	hsa - human	HSV1-MIR-H4*: HSV1-MIR-H4*	MIMAT0008402	MI0008939
40471	hsa - human	HSV1-MIR-H5-3P: HSV1-MIR-H5-3P	MIMAT0008403	MI0008940
40472	hsa - human	HSV1-MIR-H6-3P: HSV1-MIR-H6-3P	MIMAT0008404	MI0008941
40473	hsa - human	JCV-MIR-J1-5P: JCV-MIR-J1-5P	MIMAT0009147	MI0009980
40474	hsa - human	JCV-MIR-J1-3P-BKV-MIR-B1-3P: JCV-MIR-J1-3P; BKV-MIR-B1-3P	MIMAT0009148 MIMAT0009150	MI0009980 MI0009981
40475	hsa - human	BKV-MIR-B1-5P: BKV-MIR-B1-5P	MIMAT0009149	MI0009981
40476	hsa - human	LET-7A-2*: HSA-LET-7A-2*; MMU-LET-7A-2*	MIMAT0010195 MIMAT0017015	MI0000061 MI0000557
40477	hsa - human	MIR-103-2*: HSA-MIR-103-2*; RNO-MIR-103-2*; MMU-MIR-103-2*	MIMAT0009196 MIMAT0017113 MIMAT0017025	MI0000108 MI0000887 MI0000588
40478	hsa - human	MIR-196B*: HSA-MIR-196B*; RNO-MIR-196B*	MIMAT0009201 MIMAT0017171	MI0001150 MI0001152
40479	hsa - human	MIR-1972: HSA-MIR-1972	MIMAT0009447	MI0009982
40480	hsa - human	MIR-1973: HSA-MIR-1973	MIMAT0009448	MI0009983	1.61814
40483	hsa - human	MIR-1976: HSA-MIR-1976	MIMAT0009451	MI0009986
40487	hsa - human	MIR-205*: HSA-MIR-205*	MIMAT0009197	MI0000285
40488	hsa - human	MIR-2052: HSA-MIR-2052	MIMAT0009977	MI0010486
40489	hsa - human	MIR-2053: HSA-MIR-2053	MIMAT0009978	MI0010487
40490	hsa - human	MIR-2054: HSA-MIR-2054	MIMAT0009979	MI0010488
40491	hsa - human	MIR-2110: HSA-MIR-2110	MIMAT0010133	MI0010629
40492	hsa - human	MIR-2113: HSA-MIR-2113	MIMAT0009206	MI0003939
40493	hsa - human	MIR-224*: HSA-MIR-224*; MMU-MIR-224*; RNO-MIR-224*	MIMAT0009198 MIMAT0017062 MIMAT0017200	MI0000301 MI0000711 MI0003483
40494	hsa - human	MIR-365-2*: HSA-MIR-365*; MMU-MIR-365-2*; RNO-MIR-365*	MIMAT0009199 MIMAT0017179 MIMAT0017202	MI0000769 MI0001645 MI0003486
40495	hsa - human	MIR-449B*: HSA-MIR-449B*	MIMAT0009203	MI0003673
40555	hsa - human	EBV-MIR-BART21-3P: EBV-MIR-BART21-3P	MIMAT0010131	MI0010627
40556	hsa - human	EBV-MIR-BART21-5P: EBV-MIR-BART21-5P	MIMAT0010130	MI0010627
40557	hsa - human	EBV-MIR-BART22: EBV-MIR-BART22	MIMAT0010132	MI0010628
40558	hsa - human	EBV-MIR-BART4*: EBV-MIR-BART4*	MIMAT0009204	MI0003726
40559	hsa - human	EBV-MIR-BART5*: EBV-MIR-BART5*	MIMAT0009205	MI0003727
40560	hsa - human	HSV2-MIR-H2: HSV2-MIR-H2	MIMAT0010205	MI0010694
40561	hsa - human	HSV2-MIR-H3: HSV2-MIR-H3	MIMAT0010202	MI0010692
40562	hsa - human	HSV2-MIR-H4-3P: HSV2-MIR-H4-3P	MIMAT0010204	MI0010693
40563	hsa - human	HSV2-MIR-H4-5P: HSV2-MIR-H4-5P	MIMAT0010203	MI0010693
40564	hsa - human	MCV-MIR-M1-3P: MCV-MIR-M1-3P	MIMAT0010151	MI0010647
40565	hsa - human	MCV-MIR-M1-5P: MCV-MIR-M1-5P	MIMAT0010150	MI0010647
41412	hsa - human	HBV-MIR-B20: HBV-MIR-B20	MIMAT0012172	MI0011557
41413	hsa - human	HBV-MIR-B2RC: HBV-MIR-B2RC	MIMAT0012170	MI0011555
41414	hsa - human	HBV-MIR-B4: HBV-MIR-B4	MIMAT0012171	MI0011556
41415	hsa - human	MIR-2114: HSA-MIR-2114	MIMAT0011156	MI0010633
41416	hsa - human	MIR-2114*: HSA-MIR-2114*	MIMAT0011157	MI0010633
41417	hsa - human	MIR-2115: HSA-MIR-2115	MIMAT0011158	MI0010634
41418	hsa - human	MIR-2115*: HSA-MIR-2115*	MIMAT0011159	MI0010634
41419	hsa - human	MIR-2116: HSA-MIR-2116	MIMAT0011160	MI0010635
41420	hsa - human	MIR-2116*: HSA-MIR-2116*	MIMAT0011161	MI0010635
41421	hsa - human	MIR-2117: HSA-MIR-2117	MIMAT0011162	MI0010636
41422	hsa - human	MIR-2276: HSA-MIR-2276	MIMAT0011775	MI0011282
41423	hsa - human	MIR-2277-3P: HSA-MIR-2277-3P	MIMAT0011777	MI0011284
41424	hsa - human	MIR-2278: HSA-MIR-2278	MIMAT0011778	MI0011285	1.30137
41425	hsa - human	MIR-449C: HSA-MIR-449C	MIMAT0010251	MI0003823
41426	hsa - human	MIR-449C*: HSA-MIR-449C*	MIMAT0013771	MI0003823	1.33448
41427	hsa - human	MIR-548Q: HSA-MIR-548Q	MIMAT0011163	MI0010637
41428	hsa - human	MIR-670: HSA-MIR-670	MIMAT0010357	MI0003933
41429	hsa - human	MIR-711: HSA-MIR-711	MIMAT0012734	MI0012488
41430	hsa - human	MIR-718: HSA-MIR-718	MIMAT0012735	MI0012489
41431	hsa - human	MIR-762: HSA-MIR-762	MIMAT0010313	MI0003892	1.74491	2.09
41432	hsa - human	MIR-764: HSA-MIR-764	MIMAT0010367	MI0003944
41433	hsa - human	HSV1-MIR-H7: HSV1-MIR-H7	MIMAT0012595	MI0012167
41434	hsa - human	HSV1-MIR-H7*: HSV1-MIR-H7*	MIMAT0012596	MI0012167
41435	hsa - human	HSV1-MIR-H8: HSV1-MIR-H8	MIMAT0012597	MI0012168
41436	hsa - human	HSV1-MIR-H8*: HSV1-MIR-H8*	MIMAT0012598	MI0012168
